# Supplementary material for: Genetic architecture and lifetime dynamics of inbreeding depression in a wild mammal
Source: Nat Commun. 2021 May 20;12:2972. doi: 10.1038/s41467-021-23222-9 (PMC8138023; doi:10.1038/s41467-021-23222-9)
Supplement: Supplementary file 4 — Source Data [file 41467_2021_23222_MOESM4_ESM.xlsx]

## Sheet: Figure2
Figure 2
CHR	win_start	win_end	win_mid	roh_n	roh_mean	prop_ROH	cMdiff_n	cMdiff_sum	r_n	r_sum	cM_Mb	het_n	het_mean	extreme
1	1	500	250	80	1351.35	22.7041	6	0.338	6	0.003	0.676	80	0.302167	average
1	501	1000	750	68	1391.56	23.3797	6	0.782	6	0.007	1.564	68	0.253876	average
1	1001	1500	1250	78	1277.94	21.4707	4	0.674	4	0.007	1.348	78	0.304407	average
1	1501	2000	1750	111	532.712	8.95013	7	2.03	7	0.02	4.06	111	0.342541	average
1	2001	2500	2250	124	591.435	9.93675	11	0.981	11	0.01	1.962	124	0.350289	average
1	2501	3000	2750	104	822.462	13.8182	7	0.332	7	0.003	0.664	104	0.366253	average
1	3001	3500	3250	102	929.961	15.6243	8	1.059	8	0.011	2.118	102	0.333298	average
1	3501	4000	3750	89	843.584	14.1731	10	0.361	10	0.004	0.722	89	0.289994	average
1	4001	4500	4250	76	647.579	10.88	11	1.076	11	0.011	2.152	76	0.344237	average
1	4501	5000	4750	51	672.902	11.3055	6	1.713	6	0.017	3.426	51	0.284401	average
1	5001	5500	5250	96	844.75	14.1927	10	2.299	10	0.023	4.598	96	0.359762	average
1	5501	6000	5750	104	969.365	16.2864	9	0.762	9	0.007	1.524	104	0.331548	average
1	6001	6500	6250	101	997.356	16.7567	9	1.042	9	0.01	2.084	101	0.320475	average
1	6501	7000	6750	99	1250.14	21.0037	6	1.228	6	0.012	2.456	99	0.238272	average
1	7001	7500	7250	62	1246.24	20.9382	7	0.338	7	0.003	0.676	62	0.243313	average
1	7501	8000	7750	120	1077.42	18.1018	9	0.512	9	0.005	1.024	120	0.242511	average
1	8001	8500	8250	121	880.132	14.7872	9	1.154	9	0.011	2.308	121	0.319947	average
1	8501	9000	8750	96	636.219	10.6892	9	2.034	9	0.02	4.068	96	0.375368	average
1	9001	9500	9250	93	1053.54	17.7006	9	0.659	9	0.007	1.318	93	0.319091	average
1	9501	10000	9750	80	1237.22	20.7867	5	1.037	5	0.01	2.074	80	0.302408	average
1	10001	10500	10250	96	1292.06	21.708	7	0.332	7	0.004	0.664	96	0.310104	average
1	10501	11000	10750	74	1361.66	22.8774	8	1.179	8	0.012	2.358	74	0.243237	average
1	11001	11500	11250	100	1200.05	20.1621	9	1.158	9	0.012	2.316	100	0.297211	average
1	11501	12000	11750	114	1064.82	17.8902	12	0.774	12	0.006	1.548	114	0.305613	average
1	12001	12500	12250	102	963.412	16.1864	7	0.414	7	0.005	0.828	102	0.326667	average
1	12501	13000	12750	87	916.207	15.3933	11	0.435	11	0.005	0.87	87	0.339409	average
1	13001	13500	13250	81	828.543	13.9204	7	0.26	7	0.003	0.52	81	0.366894	average
1	13501	14000	13750	95	953.337	16.0171	8	1.06	8	0.01	2.12	95	0.376048	average
1	14001	14500	14250	84	1114.92	18.7318	10	0.791	10	0.008	1.582	84	0.353276	average
1	14501	15000	14750	93	1103.41	18.5385	7	0.232	7	0.002	0.464	93	0.344736	average
1	15001	15500	15250	84	900.5	15.1294	6	0.287	6	0.003	0.574	84	0.316479	average
1	15501	16000	15750	93	738.516	12.4079	8	2.074	8	0.021	4.148	93	0.341692	average
1	16001	16500	16250	92	1165.8	19.5868	8	0.576	8	0.006	1.152	92	0.272594	average
1	16501	17000	16750	85	1240.11	20.8351	5	1.127	5	0.01	2.254	85	0.205352	average
1	17001	17500	17250	91	1096.48	18.4221	11	1.161	11	0.011	2.322	91	0.308887	average
1	17501	18000	17750	81	887.84	14.9167	4	0.285	4	0.002	0.57	81	0.340291	average
1	18001	18500	18250	101	901.782	15.1509	10	0.263	10	0.003	0.526	101	0.302613	average
1	18501	19000	18750	84	1027.99	17.2713	8	0.71	8	0.007	1.42	84	0.333318	average
1	19001	19500	19250	61	1753.36	29.4583	7	0.291	7	0.003	0.582	61	0.365678	average
1	19501	20000	19750	55	2203.22	37.0164	7	0.145	7	0.001	0.29	55	0.240927	average
1	20001	20500	20250	72	2379.14	39.9721	4	0.256	4	0.003	0.512	72	0.318931	average
1	20501	21000	20750	67	2377.07	39.9374	2	0	2	0	0	67	0.330221	average
1	21001	21500	21250	48	2390.98	40.171	5	0.372	5	0.004	0.744	48	0.292067	average
1	21501	22000	21750	106	1335.17	22.4323	9	1.028	9	0.01	2.056	106	0.333778	average
1	22001	22500	22250	127	1061.51	17.8345	9	0.508	9	0.006	1.016	127	0.311311	average
1	22501	23000	22750	107	985.589	16.559	14	0.141	14	0.001	0.282	107	0.331261	average
1	23001	23500	23250	105	954.629	16.0388	9	0.451	9	0.005	0.902	105	0.280193	average
1	23501	24000	23750	71	932.831	15.6726	10	0.026	10	0	0.052	71	0.273776	average
1	24001	24500	24250	85	930.224	15.6288	7	0.081	7	0	0.162	85	0.297137	average
1	24501	25000	24750	64	899.25	15.1084	7	0.189	7	0.002	0.378	64	0.331086	average
1	25001	25500	25250	41	883.22	14.839	3	0	3	0	0	41	0.330922	average
1	25501	26000	25750	85	1040.73	17.4854	14	0.382	14	0.004	0.764	85	0.292265	average
1	26001	26500	26250	52	1066.13	17.9122	2	0	2	0	0	52	0.319647	average
1	26501	27000	26750	70	1035.94	17.405	8	0.332	8	0.003	0.664	70	0.340287	average
1	27001	27500	27250	75	1016.75	17.0824	5	0.729	5	0.008	1.458	75	0.333124	average
1	27501	28000	27750	89	849.404	14.2709	6	0.663	6	0.006	1.326	89	0.261182	average
1	28001	28500	28250	124	817.234	13.7304	11	0.776	11	0.009	1.552	124	0.296508	average
1	28501	29000	28750	117	817.684	13.738	9	0.3	9	0.003	0.6	117	0.340678	average
1	29001	29500	29250	98	1089.16	18.2991	8	1.094	8	0.011	2.188	98	0.341698	average
1	29501	30000	29750	102	1147.48	19.2789	10	0.46	10	0.005	0.92	102	0.367255	average
1	30001	30500	30250	94	1007.53	16.9276	10	0.749	10	0.008	1.498	94	0.31438	average
1	30501	31000	30750	86	974.733	16.3766	6	0.742	6	0.008	1.484	86	0.287079	average
1	31001	31500	31250	106	945.255	15.8813	8	1.139	8	0.011	2.278	106	0.300426	average
1	31501	32000	31750	101	915.495	15.3813	9	1.137	9	0.011	2.274	101	0.335253	average
1	32001	32500	32250	105	1144.71	19.2324	10	0.679	10	0.007	1.358	105	0.29375	average
1	32501	33000	32750	115	1122.13	18.853	9	0.355	9	0.005	0.71	115	0.349908	average
1	33001	33500	33250	87	1115.79	18.7465	9	0.619	9	0.006	1.238	87	0.283778	average
1	33501	34000	33750	97	1224.04	20.5652	7	0.654	7	0.007	1.308	97	0.326467	average
1	34001	34500	34250	99	1084.47	18.2203	7	0.913	7	0.008	1.826	99	0.318251	average
1	34501	35000	34750	113	1070.35	17.9831	10	0.502	10	0.005	1.004	113	0.300735	average
1	35001	35500	35250	84	1141.86	19.1844	8	0.879	8	0.009	1.758	84	0.328359	average
1	35501	36000	35750	101	1085.53	18.2381	6	0.224	6	0.002	0.448	101	0.312313	average
1	36001	36500	36250	117	1053.13	17.6937	6	1.46	6	0.015	2.92	117	0.34764	average
1	36501	37000	36750	88	1182.26	19.8633	4	0.674	4	0.007	1.348	88	0.376581	average
1	37001	37500	37250	64	1375.98	23.118	6	0.674	6	0.007	1.348	64	0.317996	average
1	37501	38000	37750	77	1387.1	23.3048	7	0.434	7	0.004	0.868	77	0.363424	average
1	38001	38500	38250	92	998.207	16.7709	14	1.476	14	0.015	2.952	92	0.36248	average
1	38501	39000	38750	78	690.962	11.6089	9	0.555	9	0.005	1.11	78	0.357864	average
1	39001	39500	39250	101	663.545	11.1483	11	1.042	11	0.009	2.084	101	0.361378	average
1	39501	40000	39750	80	764.587	12.8459	9	0.397	9	0.003	0.794	80	0.3924	average
1	40001	40500	40250	80	1053.53	17.7004	9	0.761	9	0.008	1.522	80	0.30142	average
1	40501	41000	40750	94	1156.86	19.4365	7	0.95	7	0.008	1.9	94	0.272681	average
1	41001	41500	41250	92	1101.64	18.5088	9	0.476	9	0.005	0.952	92	0.273512	average
1	41501	42000	41750	113	753.442	12.6586	10	1.512	10	0.016	3.024	113	0.305841	average
1	42001	42500	42250	100	740.06	12.4338	6	0.59	6	0.006	1.18	100	0.305612	average
1	42501	43000	42750	92	810.565	13.6184	7	1.044	7	0.011	2.088	92	0.309251	average
1	43001	43500	43250	111	908.225	15.2592	11	0.532	11	0.005	1.064	111	0.291077	average
1	43501	44000	43750	84	954.369	16.0344	5	0.219	5	0.002	0.438	84	0.311457	average
1	44001	44500	44250	95	944.263	15.8646	7	0.409	7	0.004	0.818	95	0.353172	average
1	44501	45000	44750	93	966.624	16.2403	10	0.174	10	0.002	0.348	93	0.317063	average
1	45001	45500	45250	101	974.297	16.3692	4	0.467	4	0.005	0.934	101	0.358175	average
1	45501	46000	45750	100	956.17	16.0647	9	0.421	9	0.004	0.842	100	0.330912	average
1	46001	46500	46250	102	1262.89	21.2179	10	0.633	10	0.006	1.266	102	0.253339	average
1	46501	47000	46750	88	2226.14	37.4015	6	0.361	6	0.003	0.722	88	0.156372	average
1	47001	47500	47250	85	2444.38	41.0682	9	0.819	9	0.008	1.638	85	0.243185	average
1	47501	48000	47750	74	2576.58	43.2893	5	0.138	5	0.002	0.276	74	0.226836	average
1	48001	48500	48250	71	2511.18	42.1906	7	0.412	7	0.005	0.824	71	0.289796	average
1	48501	49000	48750	68	1816.15	30.5132	2	0.053	2	0.001	0.106	68	0.256966	average
1	49001	49500	49250	83	1174.98	19.7409	4	0.434	4	0.004	0.868	83	0.319728	average
1	49501	50000	49750	70	1125.17	18.9041	6	0.207	6	0.001	0.414	70	0.323019	average
1	50001	50500	50250	130	1120.23	18.8211	11	0.321	11	0.003	0.642	130	0.350752	average
1	50501	51000	50750	81	1144.84	19.2345	6	0.168	6	0.001	0.336	81	0.305051	average
1	51001	51500	51250	74	1033.46	17.3632	6	1.97	6	0.02	3.94	74	0.413235	average
1	51501	52000	51750	101	886.228	14.8896	9	0.622	9	0.006	1.244	101	0.348893	average
1	52001	52500	52250	95	956.021	16.0622	8	0.672	8	0.006	1.344	95	0.303062	average
1	52501	53000	52750	93	1165.22	19.5769	6	0.497	6	0.005	0.994	93	0.289717	average
1	53001	53500	53250	95	1225.39	20.5879	8	0.545	8	0.006	1.09	95	0.243383	average
1	53501	54000	53750	85	1137.69	19.1145	8	0.183	8	0.003	0.366	85	0.284346	average
1	54001	54500	54250	87	1037.02	17.4231	4	0.634	4	0.006	1.268	87	0.31258	average
1	54501	55000	54750	100	1153.23	19.3755	7	0.666	7	0.007	1.332	100	0.362762	average
1	55001	55500	55250	91	1208.18	20.2987	5	0.305	5	0.004	0.61	91	0.331144	average
1	55501	56000	55750	105	1208.7	20.3075	10	0.44	10	0.006	0.88	105	0.368638	average
1	56001	56500	56250	84	1259.33	21.1582	7	0.493	7	0.005	0.986	84	0.307747	average
1	56501	57000	56750	79	1031.38	17.3283	7	0.21	7	0.002	0.42	79	0.376589	average
1	57001	57500	57250	85	1064.51	17.8848	6	0.711	6	0.007	1.422	85	0.34398	average
1	57501	58000	57750	88	1132.05	19.0196	8	0.602	8	0.006	1.204	88	0.2918	average
1	58001	58500	58250	86	1113.62	18.71	7	0.36	7	0.003	0.72	86	0.296283	average
1	58501	59000	58750	79	1023.53	17.1964	6	0.507	6	0.004	1.014	79	0.369661	average
1	59001	59500	59250	83	948.289	15.9323	5	0.8	5	0.008	1.6	83	0.371751	average
1	59501	60000	59750	92	999.924	16.7998	10	0.968	10	0.011	1.936	92	0.358726	average
1	60001	60500	60250	87	1140.91	19.1685	8	0.915	8	0.009	1.83	87	0.377959	average
1	60501	61000	60750	80	1163.55	19.5489	7	0.582	7	0.005	1.164	80	0.327031	average
1	61001	61500	61250	104	1051.89	17.673	10	0.973	10	0.01	1.946	104	0.350847	average
1	61501	62000	61750	96	983.125	16.5176	5	0.549	5	0.005	1.098	96	0.376337	average
1	62001	62500	62250	88	1095.08	18.3985	6	0.606	6	0.006	1.212	88	0.347908	average
1	62501	63000	62750	103	1234.59	20.7425	11	1.14	11	0.012	2.28	103	0.330582	average
1	63001	63500	63250	63	1339.7	22.5084	8	0.29	8	0.003	0.58	63	0.340778	average
1	63501	64000	63750	82	1153.23	19.3755	11	0.577	11	0.007	1.154	82	0.307942	average
1	64001	64500	64250	95	1287.66	21.6341	9	0.443	9	0.004	0.886	95	0.375627	average
1	64501	65000	64750	84	1290.65	21.6844	8	0.895	8	0.009	1.79	84	0.328823	average
1	65001	65500	65250	82	1427.52	23.9839	9	0.302	9	0.004	0.604	82	0.348166	average
1	65501	66000	65750	76	1494.41	25.1077	6	0.48	6	0.005	0.96	76	0.258062	average
1	66001	66500	66250	90	1357.04	22.7998	6	0.387	6	0.004	0.774	90	0.280886	average
1	66501	67000	66750	109	1273.86	21.4023	8	0.843	8	0.009	1.686	109	0.312037	average
1	67001	67500	67250	93	1189.77	19.9895	9	0.229	9	0.002	0.458	93	0.308567	average
1	67501	68000	67750	91	1125.59	18.9112	6	0.142	6	0.002	0.284	91	0.267882	average
1	68001	68500	68250	103	1188.76	19.9724	9	0.206	9	0.002	0.412	103	0.241098	average
1	68501	69000	68750	79	1234.59	20.7425	7	0.444	7	0.004	0.888	79	0.305783	average
1	69001	69500	69250	67	1152.52	19.3636	8	0.364	8	0.003	0.728	67	0.339003	average
1	69501	70000	69750	80	1043.44	17.5309	7	0.333	7	0.003	0.666	80	0.323044	average
1	70001	70500	70250	109	845.358	14.2029	11	0.708	11	0.007	1.416	109	0.357822	average
1	70501	71000	70750	93	816.677	13.7211	7	1.011	7	0.01	2.022	93	0.299814	average
1	71001	71500	71250	106	737.585	12.3922	11	0.425	11	0.005	0.85	106	0.392254	average
1	71501	72000	71750	87	880.46	14.7927	8	0.452	8	0.005	0.904	87	0.344241	average
1	72001	72500	72250	93	965.656	16.2241	10	0.315	10	0.003	0.63	93	0.299621	average
1	72501	73000	72750	93	855.774	14.3779	10	0.78	10	0.007	1.56	93	0.282924	average
1	73001	73500	73250	91	620.209	10.4202	7	0.201	7	0.001	0.402	91	0.330055	average
1	73501	74000	73750	100	622.01	10.4504	10	0.647	10	0.006	1.294	100	0.329835	average
1	74001	74500	74250	105	641.686	10.781	12	0.502	12	0.005	1.004	105	0.366014	average
1	74501	75000	74750	91	661.154	11.1081	10	0.448	10	0.004	0.896	91	0.339154	average
1	75001	75500	75250	77	848.506	14.2558	9	0.535	9	0.006	1.07	77	0.345634	average
1	75501	76000	75750	97	941.897	15.8249	9	0.407	9	0.004	0.814	97	0.328141	average
1	76001	76500	76250	117	976.231	16.4017	10	0.653	10	0.006	1.306	117	0.332305	average
1	76501	77000	76750	114	998.298	16.7725	12	0.406	12	0.005	0.812	114	0.329898	average
1	77001	77500	77250	91	989.934	16.632	7	0.278	7	0.003	0.556	91	0.359072	average
1	77501	78000	77750	90	1028.7	17.2833	9	1.228	9	0.012	2.456	90	0.322157	average
1	78001	78500	78250	82	938.012	15.7596	10	0.096	10	0.001	0.192	82	0.345711	average
1	78501	79000	78750	71	840.113	14.1148	7	0.636	7	0.006	1.272	71	0.344681	average
1	79001	79500	79250	83	803.867	13.5058	10	0.474	10	0.004	0.948	83	0.349255	average
1	79501	80000	79750	75	806.787	13.5549	7	0.384	7	0.004	0.768	75	0.306815	average
1	80001	80500	80250	74	864.784	14.5293	7	0.08	7	0.001	0.16	74	0.353045	average
1	80501	81000	80750	79	872.937	14.6663	7	0.21	7	0.002	0.42	79	0.360785	average
1	81001	81500	81250	82	879.22	14.7718	7	0.258	7	0.002	0.516	82	0.316721	average
1	81501	82000	81750	70	869.514	14.6088	6	0.286	6	0.003	0.572	70	0.384131	average
1	82001	82500	82250	64	864.672	14.5274	2	0.119	2	0.001	0.238	64	0.346658	average
1	82501	83000	82750	89	845.831	14.2109	10	0.178	10	0.002	0.356	89	0.379314	average
1	83001	83500	83250	85	853.176	14.3343	7	0.551	7	0.005	1.102	85	0.3317	average
1	83501	84000	83750	91	781.824	13.1355	12	0.98	12	0.011	1.96	91	0.35724	average
1	84001	84500	84250	88	972.398	16.3373	6	0.725	6	0.007	1.45	88	0.247534	average
1	84501	85000	84750	91	1063.35	17.8655	5	0.439	5	0.004	0.878	91	0.274635	average
1	85001	85500	85250	117	938.983	15.7759	8	0.958	8	0.01	1.916	117	0.343731	average
1	85501	86000	85750	99	1085.31	18.2344	9	0.399	9	0.005	0.798	99	0.35918	average
1	86001	86500	86250	75	1138.04	19.1203	9	0.547	9	0.006	1.094	75	0.287301	average
1	86501	87000	86750	101	1134.37	19.0586	7	1.434	7	0.014	2.868	101	0.275429	average
1	87001	87500	87250	90	1049.2	17.6277	9	1.013	9	0.01	2.026	90	0.300635	average
1	87501	88000	87750	85	1104.45	18.5559	5	0.346	5	0.003	0.692	85	0.303949	average
1	88001	88500	88250	115	1252.23	21.0387	11	1.132	11	0.011	2.264	115	0.271374	average
1	88501	89000	88750	99	1277.76	21.4677	11	0.695	11	0.007	1.39	99	0.338566	average
1	89001	89500	89250	57	1844.91	30.9965	4	0.486	4	0.005	0.972	57	0.266153	average
1	89501	90000	89750	102	1709.93	28.7287	7	0.774	7	0.008	1.548	102	0.305223	average
1	90001	90500	90250	82	1975.32	33.1875	7	0.656	7	0.007	1.312	82	0.283506	average
1	90501	91000	90750	78	1840.64	30.9247	7	0.966	7	0.01	1.932	78	0.246846	average
1	91001	91500	91250	75	1248.49	20.976	6	0.508	6	0.006	1.016	75	0.313593	average
1	91501	92000	91750	83	651.952	10.9535	7	0.638	7	0.006	1.276	83	0.297994	average
1	92001	92500	92250	108	682.574	11.468	10	1.219	10	0.012	2.438	108	0.312652	average
1	92501	93000	92750	105	1020.1	17.1389	10	1.092	10	0.011	2.184	105	0.273108	average
1	93001	93500	93250	98	1145.74	19.2497	8	0.603	8	0.006	1.206	98	0.333542	average
1	93501	94000	93750	99	1087.09	18.2643	6	1.114	6	0.011	2.228	99	0.326321	average
1	94001	94500	94250	87	1048.74	17.6199	6	1.23	6	0.012	2.46	87	0.247885	average
1	94501	95000	94750	102	950.922	15.9765	11	1.685	11	0.017	3.37	102	0.325073	average
1	95001	95500	95250	57	1203.11	20.2135	6	0.958	6	0.01	1.916	57	0.259028	average
1	95501	96000	95750	92	1463.87	24.5946	10	0.58	10	0.005	1.16	92	0.214927	average
1	96001	96500	96250	102	1418.69	23.8355	9	0.895	9	0.008	1.79	102	0.294738	average
1	96501	97000	96750	95	1268.01	21.3039	8	0.354	8	0.004	0.708	95	0.366615	average
1	97001	97500	97250	67	1677.81	28.1889	6	0.337	6	0.003	0.674	67	0.263682	average
1	97501	98000	97750	82	1811.54	30.4358	7	0.607	7	0.006	1.214	82	0.30485	average
1	98001	98500	98250	91	1716.29	28.8354	8	0.24	8	0.002	0.48	91	0.335763	average
1	98501	99000	98750	81	1912.69	32.1353	4	0.561	4	0.006	1.122	81	0.330837	average
1	99001	99500	99250	92	1985.51	33.3587	6	1.024	6	0.01	2.048	92	0.229377	average
1	99501	100000	99750	102	1932.92	32.4752	7	0	7	0	0	102	0.279576	average
1	100001	100500	100250	98	1436.76	24.139	11	0.62	11	0.006	1.24	98	0.329	average
1	100501	101000	100750	82	1259.84	21.1667	5	0.804	5	0.009	1.608	82	0.313838	average
1	101001	101500	101250	120	1786.03	30.0071	8	0.986	8	0.009	1.972	120	0.246002	average
1	101501	102000	101750	102	1846.36	31.0209	3	0.335	3	0.004	0.67	102	0.164691	average
1	102001	102500	102250	90	1881.69	31.6144	5	0.977	5	0.01	1.954	90	0.269355	average
1	102501	103000	102750	97	1685.48	28.318	7	0.298	7	0.003	0.596	97	0.264841	average
1	103001	103500	103250	95	1542.03	25.9078	8	0.769	8	0.007	1.538	95	0.288217	average
1	103501	104000	103750	106	1153.25	19.3758	11	1.011	11	0.01	2.022	106	0.317076	average
1	104001	104500	104250	93	870.43	14.6242	7	0.36	7	0.004	0.72	93	0.317177	average
1	104501	105000	104750	117	844.923	14.1956	7	0.407	7	0.004	0.814	117	0.331138	average
1	105001	105500	105250	132	774.652	13.015	9	0.436	9	0.005	0.872	132	0.356503	average
1	105501	106000	105750	75	808.12	13.5773	7	0.361	7	0.004	0.722	75	0.309653	average
1	106001	106500	106250	75	807.827	13.5724	1	0.444	1	0.004	0.888	75	0.24713	average
1	106501	107000	106750	111	942.495	15.8349	7	0.661	7	0.007	1.322	111	0.2683	average
1	107001	107500	107250	70	1336.17	22.4491	4	0.386	4	0.004	0.772	70	0.288963	average
1	107501	108000	107750	95	1957.91	32.8949	5	0.216	5	0.002	0.432	95	0.303776	average
1	108001	108500	108250	94	2422.59	40.702	9	0.283	9	0.003	0.566	94	0.236117	average
1	108501	109000	108750	86	2380.84	40.0006	7	0.268	7	0.002	0.536	86	0.205008	average
1	109001	109500	109250	82	1508.28	25.3407	4	1.019	4	0.01	2.038	82	0.234851	average
1	109501	110000	109750	72	966.222	16.2336	7	0.436	7	0.004	0.872	72	0.346712	average
1	110001	110500	110250	72	1093.53	18.3724	6	0.178	6	0.002	0.356	72	0.358812	average
1	110501	111000	110750	78	1164.72	19.5685	7	0.503	7	0.005	1.006	78	0.360361	average
1	111001	111500	111250	76	1496.88	25.1492	6	0.134	6	0.001	0.268	76	0.342173	average
1	111501	112000	111750	107	1596.35	26.8203	14	0.459	14	0.005	0.918	107	0.3488	average
1	112001	112500	112250	65	1588.2	26.6835	6	0.194	6	0.002	0.388	65	0.303975	average
1	112501	113000	112750	80	1672.66	28.1025	4	0.498	4	0.004	0.996	80	0.329751	average
1	113001	113500	113250	87	1680.4	28.2326	11	0.259	11	0.002	0.518	87	0.351039	average
1	113501	114000	113750	81	1666.69	28.0022	10	0.035	10	0	0.07	81	0.320189	average
1	114001	114500	114250	79	1472.63	24.7418	11	0.098	11	0.001	0.196	79	0.308298	average
1	114501	115000	114750	91	1207.02	20.2793	12	0.669	12	0.007	1.338	91	0.310772	average
1	115001	115500	115250	79	1152.66	19.3659	10	0.167	10	0.002	0.334	79	0.335592	average
1	115501	116000	115750	80	1116.54	18.759	7	0.516	7	0.006	1.032	80	0.356815	average
1	116001	116500	116250	92	1144.41	19.2274	12	0.203	12	0.002	0.406	92	0.309047	average
1	116501	117000	116750	101	1178.69	19.8033	9	0.142	9	0.001	0.284	101	0.287493	average
1	117001	117500	117250	79	1308.32	21.9811	5	0.296	5	0.003	0.592	79	0.379943	average
1	117501	118000	117750	85	1487.06	24.9842	8	0.106	8	0.001	0.212	85	0.403896	average
1	118001	118500	118250	57	1502.75	25.2479	5	0.074	5	0.001	0.148	57	0.360706	average
1	118501	119000	118750	44	1349.64	22.6753	4	0.069	4	0.001	0.138	44	0.428284	average
1	119001	119500	119250	102	1174.92	19.7399	10	0.116	10	0.002	0.232	102	0.397368	average
1	119501	120000	119750	80	1069.75	17.973	8	0.059	8	0.001	0.118	80	0.372004	average
1	120001	120500	120250	88	1246.68	20.9456	8	0.139	8	0.001	0.278	88	0.340266	average
1	120501	121000	120750	87	1774.37	29.8113	7	0.638	7	0.007	1.276	87	0.289931	average
1	121001	121500	121250	128	2145.14	36.0407	7	0.095	7	0.001	0.19	128	0.230657	average
1	121501	122000	121750	91	2356.04	39.5841	10	0.344	10	0.004	0.688	91	0.255398	average
1	122001	122500	122250	92	2372.49	39.8604	10	0.403	10	0.004	0.806	92	0.158422	average
1	122501	123000	122750	110	2422.84	40.7063	9	0.507	9	0.005	1.014	110	0.251129	average
1	123001	123500	123250	83	2458.04	41.2977	5	0.336	5	0.004	0.672	83	0.177286	average
1	123501	124000	123750	110	2402.9	40.3713	8	0	8	0	0	110	0.238044	average
1	124001	124500	124250	99	2392.7	40.1999	7	0.587	7	0.006	1.174	99	0.239186	average
1	124501	125000	124750	106	1875.67	31.5133	10	0.579	10	0.006	1.158	106	0.324754	average
1	125001	125500	125250	81	1902.63	31.9662	9	0	9	0	0	81	0.297687	average
1	125501	126000	125750	80	2314.24	38.8817	11	0.213	11	0.002	0.426	80	0.259292	average
1	126001	126500	126250	78	2286.91	38.4226	10	0.392	10	0.004	0.784	78	0.263763	average
1	126501	127000	126750	85	2127.72	35.7479	4	0.119	4	0.001	0.238	85	0.319011	average
1	127001	127500	127250	72	2705.88	45.4616	10	0.269	10	0.002	0.538	72	0.301284	average
1	127501	128000	127750	69	3461.99	58.1651	8	0.162	8	0.001	0.324	69	0.118373	average
1	128001	128500	128250	118	3280.62	55.1179	9	0.584	9	0.006	1.168	118	0.170398	average
1	128501	129000	128750	100	2025.85	34.0365	7	1.261	7	0.012	2.522	100	0.245815	average
1	129001	129500	129250	69	1609.42	27.04	3	0.593	3	0.006	1.186	69	0.248034	average
1	129501	130000	129750	78	1939.38	32.5837	6	0.549	6	0.006	1.098	78	0.246444	average
1	130001	130500	130250	60	2357.22	39.6038	2	0.127	2	0.001	0.254	60	0.204533	average
1	130501	131000	130750	60	2425.75	40.7552	5	0.199	5	0.001	0.398	60	0.280742	average
1	131001	131500	131250	46	2508	42.1371	6	0	6	0	0	46	0.0675349	average
1	131501	132000	131750	70	2419.43	40.649	7	0.18	7	0.002	0.36	70	0.212031	average
1	132001	132500	132250	64	2266.36	38.0773	6	0	6	0	0	64	0.2649	average
1	132501	133000	132750	68	2228.43	37.44	8	0.273	8	0.003	0.546	68	0.325314	average
1	133001	133500	133250	58	2224.67	37.3769	6	0.126	6	0.001	0.252	58	0.246982	average
1	133501	134000	133750	71	2346.44	39.4227	6	0.29	6	0.002	0.58	71	0.269234	average
1	134001	134500	134250	85	2368.44	39.7923	6	0.177	6	0.002	0.354	85	0.266694	average
1	134501	135000	134750	81	2380.42	39.9936	6	0.233	6	0.003	0.466	81	0.239363	average
1	135001	135500	135250	62	2380.34	39.9922	4	0.138	4	0.001	0.276	62	0.25069	average
1	135501	136000	135750	88	2229.52	37.4584	6	0.156	6	0.002	0.312	88	0.284492	average
1	136001	136500	136250	82	2041.95	34.307	8	0.193	8	0.002	0.386	82	0.18047	average
1	136501	137000	136750	85	1819.31	30.5663	6	0.469	6	0.005	0.938	85	0.289833	average
1	137001	137500	137250	90	1263.63	21.2304	7	0.545	7	0.005	1.09	90	0.285471	average
1	137501	138000	137750	79	1127.22	18.9384	9	0.358	9	0.003	0.716	79	0.338847	average
1	138001	138500	138250	84	1011.56	16.9953	8	1.017	8	0.01	2.034	84	0.304643	average
1	138501	139000	138750	81	1069.04	17.961	10	0.954	10	0.01	1.908	81	0.306617	average
1	139001	139500	139250	107	1060.31	17.8143	13	0.542	13	0.005	1.084	107	0.305943	average
1	139501	140000	139750	74	1048.39	17.6141	6	0.705	6	0.007	1.41	74	0.293531	average
1	140001	140500	140250	84	856.381	14.3881	9	1.15	9	0.013	2.3	84	0.296571	average
1	140501	141000	140750	85	631.153	10.604	9	1.571	9	0.016	3.142	85	0.312169	average
1	141001	141500	141250	99	753.071	12.6524	5	0.488	5	0.005	0.976	99	0.346887	average
1	141501	142000	141750	84	758.333	12.7408	9	0.779	9	0.008	1.558	84	0.341717	average
1	142001	142500	142250	87	830.805	13.9584	9	1.746	9	0.017	3.492	87	0.356261	average
1	142501	143000	142750	94	1135.41	19.0762	8	1.554	8	0.017	3.108	94	0.301886	average
1	143001	143500	143250	92	1289.37	21.6628	8	0.651	8	0.007	1.302	92	0.285625	average
1	143501	144000	143750	90	1247.98	20.9674	8	0.669	8	0.007	1.338	90	0.327566	average
1	144001	144500	144250	77	1536.64	25.8171	6	0.242	6	0.003	0.484	77	0.33693	average
1	144501	145000	144750	97	1381.48	23.2104	13	0.339	13	0.003	0.678	97	0.29518	average
1	145001	145500	145250	81	1157.36	19.4449	5	0.946	5	0.009	1.892	81	0.309818	average
1	145501	146000	145750	86	1081.28	18.1667	7	1.056	7	0.011	2.112	86	0.351339	average
1	146001	146500	146250	74	1451.46	24.3861	8	0.286	8	0.003	0.572	74	0.345852	average
1	146501	147000	146750	63	1265.13	21.2555	6	0.349	6	0.004	0.698	63	0.354285	average
1	147001	147500	147250	72	1323.47	22.2358	5	0.776	5	0.008	1.552	72	0.323772	average
1	147501	148000	147750	105	1681.02	28.2429	9	0.048	9	0	0.096	105	0.29758	average
1	148001	148500	148250	97	1579.82	26.5428	8	0.47	8	0.006	0.94	97	0.250761	average
1	148501	149000	148750	75	1510.09	25.3712	5	0	5	0	0	75	0.268843	average
1	149001	149500	149250	72	1035.58	17.3989	1	0.251	1	0.003	0.502	72	0.289427	average
1	149501	150000	149750	75	987.64	16.5934	4	0.073	4	0.001	0.146	75	0.324705	average
1	150001	150500	150250	64	980.672	16.4763	6	0.039	6	0	0.078	64	0.368231	average
1	150501	151000	150750	72	1047.33	17.5963	5	0.028	5	0	0.056	72	0.397198	average
1	151001	151500	151250	78	1080.04	18.1458	10	0.307	10	0.003	0.614	78	0.3576	average
1	151501	152000	151750	113	1096.24	18.418	11	0.76	11	0.006	1.52	113	0.304918	average
1	152001	152500	152250	94	763.064	12.8203	10	0.28	10	0.004	0.56	94	0.357695	average
1	152501	153000	152750	92	761.891	12.8006	10	0.658	10	0.007	1.316	92	0.388444	average
1	153001	153500	153250	85	868.941	14.5991	7	0.28	7	0.003	0.56	85	0.322718	average
1	153501	154000	153750	94	868.702	14.5951	8	0.533	8	0.005	1.066	94	0.345339	average
1	154001	154500	154250	98	892.337	14.9922	9	0.413	9	0.005	0.826	98	0.351759	average
1	154501	155000	154750	101	975.762	16.3939	7	0.518	7	0.005	1.036	101	0.351144	average
1	155001	155500	155250	99	1075.57	18.0707	13	0.62	13	0.008	1.24	99	0.314151	average
1	155501	156000	155750	95	1085.01	18.2293	9	0.692	9	0.007	1.384	95	0.341309	average
1	156001	156500	156250	82	1507.34	25.325	8	0.954	8	0.009	1.908	82	0.323475	average
1	156501	157000	156750	84	1730.48	29.0739	10	0.53	10	0.005	1.06	84	0.302074	average
1	157001	157500	157250	99	1739.3	29.2222	9	0.328	9	0.004	0.656	99	0.327385	average
1	157501	158000	157750	83	1096.08	18.4154	9	0.475	9	0.005	0.95	83	0.316397	average
1	158001	158500	158250	75	1359.33	22.8383	7	0.142	7	0.002	0.284	75	0.243223	average
1	158501	159000	158750	75	1358.41	22.8228	11	0.269	11	0.003	0.538	75	0.268366	average
1	159001	159500	159250	78	1422.78	23.9043	8	0.281	8	0.003	0.562	78	0.311985	average
1	159501	160000	159750	85	1784.74	29.9856	10	0.132	10	0.001	0.264	85	0.264309	average
1	160001	160500	160250	101	1930.84	32.4402	8	0.211	8	0.002	0.422	101	0.286601	average
1	160501	161000	160750	100	2061.89	34.642	6	0.652	6	0.007	1.304	100	0.319981	average
1	161001	161500	161250	83	2131.94	35.8189	9	0.369	9	0.004	0.738	83	0.252917	average
1	161501	162000	161750	80	2197.18	36.9149	8	0.19	8	0.002	0.38	80	0.264748	average
1	162001	162500	162250	79	1956.57	32.8725	8	1.064	8	0.011	2.128	79	0.279216	average
1	162501	163000	162750	77	1526.17	25.6413	6	0.369	6	0.004	0.738	77	0.283854	average
1	163001	163500	163250	97	1287.64	21.6337	7	0.334	7	0.003	0.668	97	0.317107	average
1	163501	164000	163750	85	1297.14	21.7934	7	0.435	7	0.004	0.87	85	0.378146	average
1	164001	164500	164250	96	1269.47	21.3284	7	0.337	7	0.002	0.674	96	0.323962	average
1	164501	165000	164750	80	1346.54	22.6233	8	0.336	8	0.004	0.672	80	0.329858	average
1	165001	165500	165250	70	1603.89	26.947	5	0.912	5	0.01	1.824	70	0.344159	average
1	165501	166000	165750	80	1940.03	32.5945	9	0.625	9	0.006	1.25	80	0.344933	average
1	166001	166500	166250	66	2027.11	34.0576	8	0.093	8	0	0.186	66	0.357062	average
1	166501	167000	166750	58	2040.07	34.2754	6	0.102	6	0.001	0.204	58	0.365585	average
1	167001	167500	167250	59	2003.07	33.6537	6	0.453	6	0.005	0.906	59	0.35836	average
1	167501	168000	167750	51	1970.12	33.1001	1	0.073	1	0.001	0.146	51	0.361832	average
1	168001	168500	168250	59	1993.98	33.5011	5	0.351	5	0.004	0.702	59	0.25477	average
1	168501	169000	168750	92	1943.61	32.6547	10	0.307	10	0.002	0.614	92	0.401369	average
1	169001	169500	169250	67	1907.87	32.0542	7	0.391	7	0.004	0.782	67	0.239851	average
1	169501	170000	169750	84	1890.75	31.7666	6	0.405	6	0.004	0.81	84	0.263534	average
1	170001	170500	170250	85	2179.79	36.6228	7	1.738	7	0.017	3.476	85	0.236692	average
1	170501	171000	170750	88	2209.77	37.1266	12	0.844	12	0.008	1.688	88	0.294752	average
1	171001	171500	171250	78	2094.46	35.1892	2	0	2	0	0	78	0.242458	average
1	171501	172000	171750	79	2055.61	34.5364	5	0.739	5	0.007	1.478	79	0.178547	average
1	172001	172500	172250	80	1854.28	31.1538	13	1.311	13	0.013	2.622	80	0.320379	average
1	172501	173000	172750	83	1837.36	30.8696	6	0.603	6	0.007	1.206	83	0.329078	average
1	173001	173500	173250	61	1660.56	27.8991	9	0.354	9	0.004	0.708	61	0.374042	average
1	173501	174000	173750	68	1495.13	25.1198	8	0.184	8	0.001	0.368	68	0.387118	average
1	174001	174500	174250	84	1351.18	22.7013	10	0.075	10	0.001	0.15	84	0.33083	average
1	174501	175000	174750	81	818.284	13.7481	6	1.07	6	0.011	2.14	81	0.34538	average
1	175001	175500	175250	84	929.369	15.6144	5	1.725	5	0.017	3.45	84	0.334534	average
1	175501	176000	175750	82	1000.02	16.8015	8	0.538	8	0.006	1.076	82	0.318806	average
1	176001	176500	176250	82	1362.85	22.8974	7	1.093	7	0.011	2.186	82	0.368198	average
1	176501	177000	176750	98	1766.15	29.6733	6	0.778	6	0.008	1.556	98	0.266976	average
1	177001	177500	177250	87	1753.17	29.4552	9	0.553	9	0.006	1.106	87	0.302788	average
1	177501	178000	177750	81	1575	26.4617	5	0.485	5	0.004	0.97	81	0.331016	average
1	178001	178500	178250	93	1135.17	19.0721	9	0.429	9	0.004	0.858	93	0.319071	average
1	178501	179000	178750	96	1326.14	22.2805	3	1.371	3	0.014	2.742	96	0.158662	average
1	179001	179500	179250	109	1353.73	22.7442	10	1.479	10	0.015	2.958	109	0.27092	average
1	179501	180000	179750	94	1710.69	28.7415	12	0.91	12	0.01	1.82	94	0.270623	average
1	180001	180500	180250	83	1695.71	28.4898	5	0.878	5	0.009	1.756	83	0.220926	average
1	180501	181000	180750	99	1248.09	20.9693	6	0.367	6	0.004	0.734	99	0.314598	average
1	181001	181500	181250	74	1373.76	23.0806	8	0.894	8	0.009	1.788	74	0.348003	average
1	181501	182000	181750	75	1319.24	22.1647	6	0.076	6	0.001	0.152	75	0.350656	average
1	182001	182500	182250	83	1295.86	21.7718	6	0.296	6	0.003	0.592	83	0.37795	average
1	182501	183000	182750	90	1739.6	29.2272	8	0.704	8	0.006	1.408	90	0.245337	average
1	183001	183500	183250	55	1996.07	33.5362	4	0.111	4	0.001	0.222	55	0.226117	average
1	183501	184000	183750	68	2376.63	39.93	13	0.458	13	0.005	0.916	68	0.234898	average
1	184001	184500	184250	95	2279.78	38.3027	6	0.108	6	0.001	0.216	95	0.264168	average
1	184501	185000	184750	91	2280.59	38.3164	8	0.447	8	0.005	0.894	91	0.306421	average
1	185001	185500	185250	95	1797.85	30.2059	10	0.203	10	0.002	0.406	95	0.273302	average
1	185501	186000	185750	96	1511.97	25.4027	8	0.662	8	0.007	1.324	96	0.327626	average
1	186001	186500	186250	107	1274.9	21.4196	7	0.649	7	0.006	1.298	107	0.304338	average
1	186501	187000	186750	90	1200.69	20.1729	10	0.448	10	0.004	0.896	90	0.33377	average
1	187001	187500	187250	84	1055.75	17.7377	5	0.533	5	0.005	1.066	84	0.26857	average
1	187501	188000	187750	97	1449.31	24.35	5	0.5	5	0.005	1	97	0.351579	average
1	188001	188500	188250	65	1479.74	24.8612	5	0.581	5	0.005	1.162	65	0.335816	average
1	188501	189000	188750	95	1496.2	25.1378	6	0.219	6	0.002	0.438	95	0.25963	average
1	189001	189500	189250	90	1068.94	17.9594	11	0.136	11	0.001	0.272	90	0.318773	average
1	189501	190000	189750	68	1035.65	17.4	8	0.261	8	0.003	0.522	68	0.309725	average
1	190001	190500	190250	89	1014.17	17.0391	10	0.185	10	0.001	0.37	89	0.331188	average
1	190501	191000	190750	103	920.505	15.4655	5	0.106	5	0.001	0.212	103	0.355884	average
1	191001	191500	191250	92	947.272	15.9152	9	0.814	9	0.009	1.628	92	0.360185	average
1	191501	192000	191750	108	935.926	15.7246	11	0.796	11	0.008	1.592	108	0.340704	average
1	192001	192500	192250	113	891.46	14.9775	10	1.245	10	0.013	2.49	113	0.331337	average
1	192501	193000	192750	106	945.142	15.8794	6	0.215	6	0.002	0.43	106	0.289178	average
1	193001	193500	193250	104	1030.02	17.3054	11	0.537	11	0.005	1.074	104	0.327748	average
1	193501	194000	193750	85	1042.76	17.5196	8	0.538	8	0.005	1.076	85	0.358612	average
1	194001	194500	194250	105	828.61	13.9215	12	0.778	12	0.008	1.556	105	0.327554	average
1	194501	195000	194750	88	971.273	16.3184	9	0.684	9	0.007	1.368	88	0.296336	average
1	195001	195500	195250	105	1017.23	17.0905	12	0.418	12	0.004	0.836	105	0.271669	average
1	195501	196000	195750	92	888.87	14.934	11	1.333	11	0.013	2.666	92	0.331428	average
1	196001	196500	196250	106	754.16	12.6707	9	0.5	9	0.005	1	106	0.317862	average
1	196501	197000	196750	109	600.064	10.0817	8	0.884	8	0.009	1.768	109	0.304752	average
1	197001	197500	197250	97	554.948	9.32373	9	1.218	9	0.012	2.436	97	0.313495	average
1	197501	198000	197750	114	782.456	13.1461	12	0.843	12	0.009	1.686	114	0.35984	average
1	198001	198500	198250	104	847.365	14.2366	10	0.404	10	0.003	0.808	104	0.358741	average
1	198501	199000	198750	99	862.333	14.4881	8	0.541	8	0.005	1.082	99	0.279086	average
1	199001	199500	199250	98	1092.89	18.3617	11	1.388	11	0.013	2.776	98	0.342045	average
1	199501	200000	199750	67	1408.88	23.6707	6	0.607	6	0.006	1.214	67	0.363255	average
1	200001	200500	200250	58	1458.5	24.5044	6	0.339	6	0.004	0.678	58	0.276198	average
1	200501	201000	200750	79	1483.62	24.9264	5	0.666	5	0.007	1.332	79	0.294563	average
1	201001	201500	201250	106	1105.87	18.5798	10	0	10	0	0	106	0.349719	average
1	201501	202000	201750	89	1066.92	17.9254	5	0.271	5	0.003	0.542	89	0.37352	average
1	202001	202500	202250	74	1046.31	17.5791	5	0.585	5	0.006	1.17	74	0.330827	average
1	202501	203000	202750	71	1013.82	17.0332	11	0.529	11	0.004	1.058	71	0.318218	average
1	203001	203500	203250	72	1099.68	18.4758	3	0.342	3	0.003	0.684	72	0.30503	average
1	203501	204000	203750	72	1220.82	20.5111	7	0.136	7	0.001	0.272	72	0.333631	average
1	204001	204500	204250	66	1310.05	22.0102	8	0.503	8	0.005	1.006	66	0.391392	average
1	204501	205000	204750	57	1296.79	21.7875	3	0	3	0	0	57	0.436835	average
1	205001	205500	205250	60	1305.57	21.9349	7	0.371	7	0.003	0.742	60	0.37021	average
1	205501	206000	205750	91	1198.56	20.1371	7	0.229	7	0.002	0.458	91	0.331895	average
1	206001	206500	206250	85	1125	18.9012	8	0.538	8	0.005	1.076	85	0.293059	average
1	206501	207000	206750	90	1103.83	18.5456	11	0.991	11	0.01	1.982	90	0.375273	average
1	207001	207500	207250	72	1478.62	24.8425	9	0.593	9	0.006	1.186	72	0.28814	average
1	207501	208000	207750	89	1512.9	25.4183	6	0.332	6	0.003	0.664	89	0.219871	average
1	208001	208500	208250	54	1510.06	25.3706	4	0.547	4	0.005	1.094	54	0.33573	average
1	208501	209000	208750	67	2175.79	36.5556	6	0.486	6	0.005	0.972	67	0.278863	average
1	209001	209500	209250	71	2719.13	45.6843	2	0.119	2	0.002	0.238	71	0.216437	average
1	209501	210000	209750	70	2807.69	47.1721	4	0.559	4	0.006	1.118	70	0.307801	average
1	210001	210500	210250	89	2024.55	34.0146	10	0.399	10	0.005	0.798	89	0.339799	average
1	210501	211000	210750	69	1874.28	31.4898	4	0	4	0	0	69	0.269687	average
1	211001	211500	211250	70	1951.99	32.7955	9	0.885	9	0.009	1.77	70	0.378669	average
1	211501	212000	211750	55	2133.24	35.8407	5	1.119	5	0.011	2.238	55	0.356488	average
1	212001	212500	212250	40	2152.43	36.1631	1	0.194	1	0.002	0.388	40	0.386374	average
1	212501	213000	212750	57	2325.67	39.0737	4	0.468	4	0.004	0.936	57	0.383812	average
1	213001	213500	213250	84	1866.23	31.3546	9	0.744	9	0.007	1.488	84	0.324933	average
1	213501	214000	213750	56	1820.73	30.5903	3	0.651	3	0.007	1.302	56	0.399719	average
1	214001	214500	214250	56	2203.71	37.0248	6	0.604	6	0.006	1.208	56	0.253206	average
1	214501	215000	214750	59	2103.32	35.3381	5	0.611	5	0.006	1.222	59	0.397368	average
1	215001	215500	215250	54	2447.17	41.115	1	0	1	0	0	54	0.179286	average
1	215501	216000	215750	81	2316.75	38.9239	5	0.739	5	0.007	1.478	81	0.158828	average
1	216001	216500	216250	62	1834.58	30.8229	5	1.384	5	0.014	2.768	62	0.273549	average
1	216501	217000	216750	71	1294.28	21.7453	5	1.195	5	0.011	2.39	71	0.308307	average
1	217001	217500	217250	73	962.945	16.1785	8	0.908	8	0.009	1.816	73	0.412039	average
1	217501	218000	217750	98	1075.52	18.0699	8	0.5	8	0.005	1	98	0.366735	average
1	218001	218500	218250	84	1157.35	19.4446	10	0.284	10	0.003	0.568	84	0.397341	average
1	218501	219000	218750	50	1700.24	28.5659	7	0.864	7	0.009	1.728	50	0.381459	average
1	219001	219500	219250	46	2167.09	36.4094	6	0	6	0	0	46	0.445885	average
1	219501	220000	219750	51	2493.04	41.8857	3	0.506	3	0.005	1.012	51	0.361887	average
1	220001	220500	220250	62	2692.95	45.2445	9	0.225	9	0.002	0.45	62	0.323164	average
1	220501	221000	220750	50	2901.54	48.749	4	0.308	4	0.003	0.616	50	0.298742	average
1	221501	222000	221750	47	2818.4	47.3522	1	0.217	1	0.002	0.434	47	0.372989	average
1	222001	222500	222250	37	2674.03	44.9265	1	0	1	0	0	37	0.319804	average
1	222501	223000	222750	55	2666.24	44.7956	5	0	5	0	0	55	0.378149	average
1	223001	223500	223250	54	2655.02	44.6072	6	0.127	6	0.001	0.254	54	0.376524	average
1	223501	224000	223750	45	2558.24	42.9813	5	0.554	5	0.006	1.108	45	0.29483	average
1	224001	224500	224250	62	2664.15	44.7605	3	0.638	3	0.006	1.276	62	0.282244	average
1	224501	225000	224750	46	3437.17	57.7482	4	1.237	4	0.013	2.474	46	0.251827	average
1	225001	225500	225250	55	3700.6	62.1741	5	0.445	5	0.004	0.89	55	0.0749759	average
1	225501	226000	225750	88	3189.8	53.592	6	0.392	6	0.003	0.784	88	0.256186	average
1	226001	226500	226250	74	3201.77	53.7932	7	0.324	7	0.004	0.648	74	0.246397	average
1	226501	227000	226750	69	4593.14	77.1698	5	0	5	0	0	69	0.0750747	island
1	227001	227500	227250	41	5194.9	87.2799	4	0	4	0	0	41	0.0258411	island
1	227501	228000	227750	65	4957.08	83.2842	2	1.477	2	0.015	2.954	65	0.0654333	island
1	228001	228500	228250	47	4247.34	71.3599	3	0.602	3	0.006	1.204	47	0.132396	island
1	228501	229000	228750	59	4212.54	70.7752	3	0	3	0	0	59	0.0768265	average
1	229001	229500	229250	68	4143.87	69.6214	6	1.625	6	0.016	3.25	68	0.0972542	average
1	229501	230000	229750	73	3353.16	56.3368	4	0.282	4	0.002	0.564	73	0.172733	average
1	230001	230500	230250	98	2895.39	48.6456	6	0.05	6	0	0.1	98	0.199126	average
1	230501	231000	230750	69	3136.75	52.7008	7	0.536	7	0.005	1.072	69	0.188975	average
1	231001	231500	231250	73	3200.26	53.7678	10	0.27	10	0.003	0.54	73	0.136922	average
1	231501	232000	231750	81	3712.49	62.3739	9	0.507	9	0.005	1.014	81	0.188966	average
1	232001	232500	232250	76	4343.7	72.9788	4	0.748	4	0.008	1.496	76	0.159248	island
1	232501	233000	232750	65	4520.11	75.9427	5	0.967	5	0.01	1.934	65	0.142375	island
1	233001	233500	233250	60	3566.85	59.9269	1	0.15	1	0.002	0.3	60	0.223146	average
1	233501	234000	233750	62	2690.95	45.2109	5	0	5	0	0	62	0.152907	average
1	234001	234500	234250	56	2366.8	39.7648	3	0.617	3	0.006	1.234	56	0.183798	average
1	234501	235000	234750	73	2087.45	35.0714	5	1.062	5	0.011	2.124	73	0.216298	average
1	235001	235500	235250	81	1820.63	30.5885	8	0.684	8	0.006	1.368	81	0.341135	average
1	235501	236000	235750	62	1975.98	33.1987	9	0.547	9	0.006	1.094	62	0.332115	average
1	236001	236500	236250	80	1700.75	28.5744	7	0.241	7	0.003	0.482	80	0.350962	average
1	236501	237000	236750	88	1187.18	19.9459	6	1.097	6	0.012	2.194	88	0.306106	average
1	237001	237500	237250	82	933.988	15.692	7	0.338	7	0.004	0.676	82	0.390662	average
1	237501	238000	237750	80	1100.06	18.4822	7	0.203	7	0.002	0.406	80	0.330714	average
1	238001	238500	238250	95	1144.92	19.2358	12	0.702	12	0.006	1.404	95	0.295867	average
1	238501	239000	238750	74	1272.23	21.3748	4	0.198	4	0.002	0.396	74	0.282195	average
1	239001	239500	239250	72	1438.99	24.1765	9	0.442	9	0.004	0.884	72	0.244617	average
1	239501	240000	239750	85	1407.61	23.6494	6	0.388	6	0.005	0.776	85	0.34343	average
1	240001	240500	240250	78	1276.17	21.441	6	0.073	6	0	0.146	78	0.355492	average
1	240501	241000	240750	80	1213.7	20.3915	9	0.308	9	0.003	0.616	80	0.329007	average
1	241001	241500	241250	74	1159.22	19.4761	4	0	4	0	0	74	0.342674	average
1	241501	242000	241750	78	1151.74	19.3505	10	0.751	10	0.008	1.502	78	0.363834	average
1	242001	242500	242250	85	1042.39	17.5132	5	0.28	5	0.003	0.56	85	0.292843	average
1	242501	243000	242750	91	958.835	16.1095	6	0.442	6	0.004	0.884	91	0.359679	average
1	243001	243500	243250	95	934.484	15.7003	10	1.416	10	0.014	2.832	95	0.300405	average
1	243501	244000	243750	97	1454.99	24.4454	7	1.623	7	0.017	3.246	97	0.231058	average
1	244001	244500	244250	98	1641.95	27.5865	8	0.804	8	0.009	1.608	98	0.267707	average
1	244501	245000	244750	75	1656.07	27.8237	5	0.194	5	0.002	0.388	75	0.211128	average
1	245001	245500	245250	90	929.667	15.6194	7	0.26	7	0.002	0.52	90	0.357369	average
1	245501	246000	245750	105	799.219	13.4277	9	0.678	9	0.007	1.356	105	0.340158	average
1	246001	246500	246250	112	861.741	14.4782	8	0.584	8	0.007	1.168	112	0.311743	average
1	246501	247000	246750	102	937.157	15.7452	10	0.342	10	0.003	0.684	102	0.34159	average
1	247001	247500	247250	93	1030.76	17.3179	11	0.16	11	0.001	0.32	93	0.384328	average
1	247501	248000	247750	97	931.784	15.655	7	0.274	7	0.002	0.548	97	0.35142	average
1	248001	248500	248250	89	827.494	13.9028	6	0.435	6	0.004	0.87	89	0.275693	average
1	248501	249000	248750	88	809.841	13.6062	11	0.216	11	0.001	0.432	88	0.244815	average
1	249001	249500	249250	102	750.716	12.6128	9	0.367	9	0.004	0.734	102	0.330382	average
1	249501	250000	249750	80	842.112	14.1484	4	0.32	4	0.003	0.64	80	0.347841	average
1	250001	250500	250250	82	1986.87	33.3815	12	0.618	12	0.005	1.236	82	0.284594	average
1	250501	251000	250750	51	2782.73	46.7528	0	0	0	0	0	51	0.299459	average
1	251001	251500	251250	60	2782.72	46.7526	4	0.121	4	0.001	0.242	60	0.225318	average
1	251501	252000	251750	88	2526.01	42.4397	8	0.177	8	0.002	0.354	88	0.26977	average
1	252001	252500	252250	102	1493.66	25.095	12	2.044	12	0.02	4.088	102	0.302117	average
1	252501	253000	252750	96	973.281	16.3522	3	0	3	0	0	96	0.283478	average
1	253001	253500	253250	89	996.584	16.7437	6	0.617	6	0.006	1.234	89	0.254242	average
1	253501	254000	253750	105	935.095	15.7106	7	0.515	7	0.006	1.03	105	0.330059	average
1	254001	254500	254250	103	1137.41	19.1097	9	0.436	9	0.005	0.872	103	0.342286	average
1	254501	255000	254750	86	1142.7	19.1985	10	0.26	10	0.002	0.52	86	0.334313	average
1	255001	255500	255250	86	1134.78	19.0655	7	0.224	7	0.002	0.448	86	0.317521	average
1	255501	256000	255750	59	1119.85	18.8146	8	0.307	8	0.004	0.614	59	0.355469	average
1	256001	256500	256250	91	1103.48	18.5397	8	0.228	8	0.003	0.456	91	0.345725	average
1	256501	257000	256750	101	1061.24	17.8299	9	0.305	9	0.003	0.61	101	0.359183	average
1	257001	257500	257250	100	983.69	16.527	10	0.445	10	0.004	0.89	100	0.355538	average
1	257501	258000	257750	92	844.804	14.1936	7	0.398	7	0.004	0.796	92	0.319478	average
1	258001	258500	258250	116	804.888	13.523	8	0.425	8	0.004	0.85	116	0.316953	average
1	258501	259000	258750	106	1036.73	17.4181	11	2.606	11	0.027	5.212	106	0.313444	average
1	259001	259500	259250	95	1378.51	23.1604	10	0.319	10	0.003	0.638	95	0.305857	average
1	259501	260000	259750	104	1367.84	22.9811	9	0.867	9	0.009	1.734	104	0.273077	average
1	260001	260500	260250	118	1355.63	22.776	11	0.696	11	0.007	1.392	118	0.276712	average
1	260501	261000	260750	95	992.916	16.6821	8	1.009	8	0.01	2.018	95	0.271227	average
1	261001	261500	261250	107	933.607	15.6856	11	0.472	11	0.005	0.944	107	0.342687	average
1	261501	262000	261750	102	948.451	15.935	9	0.51	9	0.005	1.02	102	0.329537	average
1	262001	262500	262250	103	847.447	14.238	7	0.861	7	0.008	1.722	103	0.329026	average
1	262501	263000	262750	89	833.169	13.9981	11	1.223	11	0.013	2.446	89	0.34418	average
1	263001	263500	263250	88	849.034	14.2647	7	0.529	7	0.006	1.058	88	0.348736	average
1	263501	264000	263750	94	1059.04	17.7931	10	0.509	10	0.005	1.018	94	0.348179	average
1	264001	264500	264250	106	1084.93	18.2281	7	0.206	7	0.002	0.412	106	0.28295	average
1	264501	265000	264750	63	1086.35	18.2518	3	0.477	3	0.005	0.954	63	0.261996	average
1	265001	265500	265250	90	855.211	14.3685	10	1.61	10	0.016	3.22	90	0.339856	average
1	265501	266000	265750	102	844.147	14.1826	9	1.5	9	0.016	3	102	0.329072	average
1	266001	266500	266250	82	1206.41	20.2691	5	1.083	5	0.01	2.166	82	0.291196	average
1	266501	267000	266750	95	1410.28	23.6943	6	0.691	6	0.007	1.382	95	0.33272	average
1	267001	267500	267250	96	1386.4	23.2929	7	0.273	7	0.003	0.546	96	0.337071	average
1	267501	268000	267750	89	1216.13	20.4324	11	1.128	11	0.012	2.256	89	0.337745	average
1	268001	268500	268250	102	977.294	16.4196	7	1.624	7	0.016	3.248	102	0.33021	average
1	268501	269000	268750	102	697.931	11.726	9	2.289	9	0.022	4.578	102	0.318037	average
1	269001	269500	269250	90	704.322	11.8334	8	0.624	8	0.007	1.248	90	0.314862	average
1	269501	270000	269750	105	795.2	13.3602	7	0.322	7	0.003	0.644	105	0.290932	average
1	270001	270500	270250	92	828.674	13.9226	6	1.311	6	0.013	2.622	92	0.354207	average
1	270501	271000	270750	81	822.753	13.8231	7	0.804	7	0.008	1.608	81	0.307367	average
1	271001	271500	271250	113	746.823	12.5474	11	0.903	11	0.01	1.806	113	0.351065	average
1	271501	272000	271750	82	1032.89	17.3537	7	0.724	7	0.006	1.448	82	0.336335	average
1	272001	272500	272250	78	1597.68	26.8427	6	0.274	6	0.003	0.548	78	0.290778	average
1	272501	273000	272750	80	1674.19	28.1282	7	0.349	7	0.003	0.698	80	0.297827	average
1	273001	273500	273250	104	1555.38	26.132	13	1.364	13	0.013	2.728	104	0.244489	average
1	273501	274000	273750	82	1037.49	17.4309	9	1.223	9	0.013	2.446	82	0.371823	average
1	274001	274500	274250	71	682.718	11.4704	9	0.781	9	0.008	1.562	71	0.330522	average
1	274501	275000	274750	87	671.034	11.2741	11	0.656	11	0.007	1.312	87	0.296501	average
2	1	500	250	87	936.253	15.7301	3	0.17	3	0.002	0.34	87	0.234603	average
2	501	1000	750	124	941.71	15.8217	7	0.397	7	0.003	0.794	124	0.275481	average
2	1001	1500	1250	93	980.473	16.473	4	0.457	4	0.004	0.914	93	0.268826	average
2	1501	2000	1750	95	1006.33	16.9074	8	0.11	8	0.001	0.22	95	0.292331	average
2	2001	2500	2250	109	1276.94	21.454	9	1.118	9	0.012	2.236	109	0.278307	average
2	2501	3000	2750	107	1329.14	22.331	11	0.305	11	0.003	0.61	107	0.277895	average
2	3001	3500	3250	110	1018.13	17.1056	7	1.102	7	0.011	2.204	110	0.340649	average
2	3501	4000	3750	81	608.84	10.2292	5	1.012	5	0.01	2.024	81	0.309952	average
2	4001	4500	4250	103	632.748	10.6308	13	0.833	13	0.009	1.666	103	0.309114	average
2	4501	5000	4750	98	708.418	11.9022	8	0.406	8	0.004	0.812	98	0.355547	average
2	5001	5500	5250	92	813.685	13.6708	10	0.845	10	0.009	1.69	92	0.331699	average
2	5501	6000	5750	87	926.322	15.5632	8	1.059	8	0.011	2.118	87	0.325857	average
2	6001	6500	6250	109	1128.12	18.9536	9	0.605	9	0.006	1.21	109	0.316055	average
2	6501	7000	6750	109	1158.7	19.4674	10	1.538	10	0.015	3.076	109	0.329515	average
2	7001	7500	7250	99	1152.32	19.3603	10	2.366	10	0.023	4.732	99	0.218066	average
2	7501	8000	7750	88	1006.44	16.9093	6	1.156	6	0.012	2.312	88	0.317844	average
2	8001	8500	8250	86	1774.77	29.818	6	0.771	6	0.008	1.542	86	0.325041	average
2	8501	9000	8750	106	2723.87	45.7639	10	0.524	10	0.005	1.048	106	0.206611	average
2	9001	9500	9250	106	3078.49	51.722	7	0.903	7	0.009	1.806	106	0.187379	average
2	9501	10000	9750	108	3257.41	54.7279	10	0.725	10	0.007	1.45	108	0.178005	average
2	10001	10500	10250	99	3146.49	52.8645	9	1.229	9	0.012	2.458	99	0.190555	average
2	10501	11000	10750	84	2530.68	42.5181	5	0.67	5	0.007	1.34	84	0.28364	average
2	11001	11500	11250	87	2324.72	39.0579	4	0.384	4	0.003	0.768	87	0.271797	average
2	11501	12000	11750	99	2123.29	35.6736	9	0.901	9	0.009	1.802	99	0.265455	average
2	12001	12500	12250	95	2019.05	33.9223	8	0.377	8	0.005	0.754	95	0.23449	average
2	12501	13000	12750	116	1356.88	22.797	9	0.769	9	0.007	1.538	116	0.313858	average
2	13001	13500	13250	96	666.146	11.192	10	0.834	10	0.009	1.668	96	0.34	average
2	13501	14000	13750	105	557.895	9.37324	12	1.366	12	0.015	2.732	105	0.317501	average
2	14001	14500	14250	108	667.63	11.2169	9	0.853	9	0.009	1.706	108	0.341795	average
2	14501	15000	14750	95	799.747	13.4366	11	0.871	11	0.009	1.742	95	0.354754	average
2	15001	15500	15250	101	832.97	13.9948	12	0.595	12	0.006	1.19	101	0.283322	average
2	15501	16000	15750	98	820.347	13.7827	6	1.695	6	0.018	3.39	98	0.347998	average
2	16001	16500	16250	99	645.152	10.8392	9	1.201	9	0.011	2.402	99	0.319694	average
2	16501	17000	16750	102	641	10.7695	8	1.152	8	0.011	2.304	102	0.349281	average
2	17001	17500	17250	96	716.458	12.0373	8	0.104	8	0.001	0.208	96	0.315026	average
2	17501	18000	17750	111	745.973	12.5331	9	0.2	9	0.002	0.4	111	0.293138	average
2	18001	18500	18250	103	742.99	12.483	6	0.489	6	0.005	0.978	103	0.325767	average
2	18501	19000	18750	113	842.204	14.1499	13	0.194	13	0.002	0.388	113	0.329503	average
2	19001	19500	19250	89	846.888	14.2286	10	0.198	10	0.002	0.396	89	0.320435	average
2	19501	20000	19750	72	852.097	14.3161	8	0.256	8	0.002	0.512	72	0.354588	average
2	20001	20500	20250	66	831.5	13.9701	9	0.215	9	0.002	0.43	66	0.348228	average
2	20501	21000	20750	75	885.027	14.8694	10	0.071	10	0.001	0.142	75	0.309221	average
2	21001	21500	21250	121	846.223	14.2175	9	1.238	9	0.012	2.476	121	0.336742	average
2	21501	22000	21750	86	820.221	13.7806	7	0.588	7	0.006	1.176	86	0.329702	average
2	22001	22500	22250	87	913.782	15.3525	9	0.394	9	0.004	0.788	87	0.307672	average
2	22501	23000	22750	102	1050.26	17.6456	6	0.838	6	0.007	1.676	102	0.271978	average
2	23001	23500	23250	99	1198.9	20.1428	12	0.577	12	0.006	1.154	99	0.317952	average
2	23501	24000	23750	94	980.213	16.4686	9	1.024	9	0.01	2.048	94	0.241458	average
2	24001	24500	24250	104	838.779	14.0924	11	0.886	11	0.009	1.772	104	0.317099	average
2	24501	25000	24750	98	1016.51	17.0785	11	0.344	11	0.003	0.688	98	0.291898	average
2	25001	25500	25250	105	1047.79	17.604	12	1.355	12	0.014	2.71	105	0.334646	average
2	25501	26000	25750	97	1121.62	18.8444	7	0.441	7	0.005	0.882	97	0.274878	average
2	26001	26500	26250	73	1119.68	18.8119	8	0.933	8	0.01	1.866	73	0.322869	average
2	26501	27000	26750	86	1327.38	22.3015	6	0.935	6	0.009	1.87	86	0.2872	average
2	27001	27500	27250	84	1559.32	26.1983	6	0.292	6	0.002	0.584	84	0.274794	average
2	27501	28000	27750	72	2970.64	49.9099	5	0.724	5	0.008	1.448	72	0.139244	average
2	28001	28500	28250	60	3176.78	53.3734	4	0.089	4	0.001	0.178	60	0.211604	average
2	28501	29000	28750	80	2574.55	43.2552	3	0.233	3	0.002	0.466	80	0.204276	average
2	29001	29500	29250	69	2100.62	35.2927	6	0.408	6	0.003	0.816	69	0.241094	average
2	29501	30000	29750	90	1920.14	32.2605	8	0.954	8	0.009	1.908	90	0.299325	average
2	30001	30500	30250	89	1936.46	32.5346	9	0.671	9	0.007	1.342	89	0.180658	average
2	30501	31000	30750	79	1552.73	26.0876	9	0.371	9	0.004	0.742	79	0.314988	average
2	31001	31500	31250	57	1519.7	25.5326	4	1.262	4	0.013	2.524	57	0.336966	average
2	31501	32000	31750	89	1615.48	27.1419	11	0.98	11	0.01	1.96	89	0.222722	average
2	32001	32500	32250	73	1697.75	28.5241	4	0.428	4	0.004	0.856	73	0.199315	average
2	32501	33000	32750	89	1321.89	22.2091	9	0.75	9	0.008	1.5	89	0.323692	average
2	33001	33500	33250	83	1347.12	22.6331	6	0.219	6	0.003	0.438	83	0.278358	average
2	33501	34000	33750	78	1388.13	23.322	8	0.552	8	0.006	1.104	78	0.279247	average
2	34001	34500	34250	82	1242.35	20.8729	7	0.511	7	0.005	1.022	82	0.33463	average
2	34501	35000	34750	94	1284.85	21.5869	10	0.935	10	0.011	1.87	94	0.251239	average
2	35001	35500	35250	60	1495.78	25.1308	6	0.489	6	0.005	0.978	60	0.381116	average
2	35501	36000	35750	81	1581.01	26.5627	11	0.069	11	0.001	0.138	81	0.313192	average
2	36001	36500	36250	87	1594.52	26.7896	9	0.088	9	0.001	0.176	87	0.302496	average
2	36501	37000	36750	108	1558.4	26.1828	9	0.56	9	0.005	1.12	108	0.318241	average
2	37001	37500	37250	72	1711.33	28.7522	4	0.081	4	0.001	0.162	72	0.246256	average
2	37501	38000	37750	69	1784.57	29.9826	7	0.061	7	0.001	0.122	69	0.348015	average
2	38001	38500	38250	90	1769.69	29.7327	5	0.36	5	0.004	0.72	90	0.267819	average
2	38501	39000	38750	99	1100.45	18.4888	11	0.378	11	0.003	0.756	99	0.341062	average
2	39001	39500	39250	70	897.729	15.0828	7	0.653	7	0.006	1.306	70	0.387076	average
2	39501	40000	39750	102	830.49	13.9531	11	0.513	11	0.004	1.026	102	0.351055	average
2	40001	40500	40250	107	859.421	14.4392	9	0.612	9	0.006	1.224	107	0.356247	average
2	40501	41000	40750	90	807.289	13.5633	6	0.55	6	0.006	1.1	90	0.350969	average
2	41001	41500	41250	91	825.176	13.8638	6	0.202	6	0.002	0.404	91	0.366876	average
2	41501	42000	41750	103	856.029	14.3822	8	0.525	8	0.005	1.05	103	0.349729	average
2	42001	42500	42250	82	1005.96	16.9013	8	0.216	8	0.002	0.432	82	0.356806	average
2	42501	43000	42750	83	915.988	15.3896	5	0.66	5	0.006	1.32	83	0.351303	average
2	43001	43500	43250	88	870.466	14.6248	7	0.227	7	0.002	0.454	88	0.353429	average
2	43501	44000	43750	93	794.28	13.3448	8	0.903	8	0.009	1.806	93	0.280384	average
2	44001	44500	44250	92	752.848	12.6487	6	0.734	6	0.008	1.468	92	0.31834	average
2	44501	45000	44750	100	1154.41	19.3953	9	1.126	9	0.01	2.252	100	0.29615	average
2	45001	45500	45250	109	1408.63	23.6665	8	0.452	8	0.005	0.904	109	0.245792	average
2	45501	46000	45750	82	1422.06	23.8922	8	0.38	8	0.003	0.76	82	0.344404	average
2	46001	46500	46250	84	1593.17	26.7669	11	0.538	11	0.004	1.076	84	0.329713	average
2	46501	47000	46750	80	1804.6	30.3192	4	0.396	4	0.004	0.792	80	0.299205	average
2	47001	47500	47250	65	1730.8	29.0793	2	0.192	2	0.002	0.384	65	0.362194	average
2	47501	48000	47750	75	1723.8	28.9617	4	0	4	0	0	75	0.256089	average
2	48001	48500	48250	80	1670.28	28.0624	7	0.43	7	0.005	0.86	80	0.296735	average
2	48501	49000	48750	72	1517.4	25.494	8	0.318	8	0.004	0.636	72	0.344461	average
2	49001	49500	49250	110	1269.73	21.3328	14	0.514	14	0.006	1.028	110	0.323794	average
2	49501	50000	49750	85	2230.33	37.4719	7	0.467	7	0.005	0.934	85	0.253402	average
2	50001	50500	50250	100	2659	44.6741	9	0.101	9	0.001	0.202	100	0.272718	average
2	50501	51000	50750	87	2669.17	44.845	5	0.197	5	0.002	0.394	87	0.294111	average
2	51001	51500	51250	60	2789.83	46.8722	6	0.989	6	0.01	1.978	60	0.264658	average
2	51501	52000	51750	87	2741.01	46.0519	6	0.297	6	0.003	0.594	87	0.225294	average
2	52001	52500	52250	93	2656.52	44.6323	9	0.22	9	0.002	0.44	93	0.268176	average
2	52501	53000	52750	116	2610.09	43.8523	12	0.137	12	0.002	0.274	116	0.236021	average
2	53001	53500	53250	85	2532.91	42.5555	9	0.195	9	0.002	0.39	85	0.188653	average
2	53501	54000	53750	84	2046.74	34.3874	6	0.105	6	0.001	0.21	84	0.205533	average
2	54001	54500	54250	87	2187.41	36.7509	10	0.394	10	0.004	0.788	87	0.217753	average
2	54501	55000	54750	93	2712.29	45.5694	8	1.507	8	0.016	3.014	93	0.156583	average
2	55001	55500	55250	84	2361.98	39.6837	8	0.456	8	0.004	0.912	84	0.316278	average
2	55501	56000	55750	69	1833.67	30.8076	9	0.543	9	0.006	1.086	69	0.356654	average
2	56001	56500	56250	90	1326.58	22.2879	7	0.357	7	0.004	0.714	90	0.287169	average
2	56501	57000	56750	86	1551.77	26.0714	9	0.45	9	0.003	0.9	86	0.237068	average
2	57001	57500	57250	101	1845.6	31.0081	11	0.428	11	0.005	0.856	101	0.21765	average
2	57501	58000	57750	93	2300.95	38.6584	11	0.714	11	0.006	1.428	93	0.158612	average
2	58001	58500	58250	101	2317.31	38.9332	9	0.906	9	0.009	1.812	101	0.204602	average
2	58501	59000	58750	94	2398.44	40.2963	12	0.38	12	0.003	0.76	94	0.209805	average
2	59001	59500	59250	76	2134.86	35.8679	6	0.731	6	0.007	1.462	76	0.260134	average
2	59501	60000	59750	104	1551.55	26.0677	11	0.553	11	0.006	1.106	104	0.308503	average
2	60001	60500	60250	94	1459.27	24.5172	10	0.949	10	0.01	1.898	94	0.23116	average
2	60501	61000	60750	83	1455.75	24.4581	8	0.23	8	0.003	0.46	83	0.250317	average
2	61001	61500	61250	98	1156.62	19.4325	9	0.437	9	0.005	0.874	98	0.268463	average
2	61501	62000	61750	84	1074.64	18.0552	6	0.658	6	0.007	1.316	84	0.294795	average
2	62001	62500	62250	93	1212.65	20.3737	10	0.786	10	0.008	1.572	93	0.325738	average
2	62501	63000	62750	64	1293.64	21.7346	8	0.326	8	0.004	0.652	64	0.382755	average
2	63001	63500	63250	85	1357.28	22.8038	7	1.056	7	0.01	2.112	85	0.285072	average
2	63501	64000	63750	80	3136.99	52.7048	7	0.221	7	0.002	0.442	80	0.145401	average
2	64001	64500	64250	55	3536.05	59.4095	4	0.688	4	0.007	1.376	55	0.203328	average
2	64501	65000	64750	86	3666.3	61.5978	11	0.687	11	0.007	1.374	86	0.18633	average
2	65001	65500	65250	86	3926.16	65.9638	8	0.74	8	0.007	1.48	86	0.157716	average
2	65501	66000	65750	62	3866.16	64.9557	8	1.088	8	0.011	2.176	62	0.155929	average
2	66001	66500	66250	63	2663.41	44.7482	1	0.302	1	0.003	0.604	63	0.261259	average
2	66501	67000	66750	115	2571.13	43.1978	8	0.848	8	0.008	1.696	115	0.22645	average
2	67001	67500	67250	77	2251.22	37.8229	9	0.703	9	0.007	1.406	77	0.262329	average
2	67501	68000	67750	88	2152.75	36.1685	6	0.273	6	0.003	0.546	88	0.19521	average
2	68001	68500	68250	91	1880.08	31.5873	10	0.674	10	0.006	1.348	91	0.276651	average
2	68501	69000	68750	90	1758.16	29.5389	9	0.524	9	0.005	1.048	90	0.295257	average
2	69001	69500	69250	88	1713.48	28.7883	7	0.207	7	0.002	0.414	88	0.276491	average
2	69501	70000	69750	89	1763.52	29.629	8	1.736	8	0.017	3.472	89	0.223377	average
2	70001	70500	70250	86	1250.37	21.0076	7	0.482	7	0.005	0.964	86	0.32084	average
2	70501	71000	70750	101	1004.6	16.8784	10	1.038	10	0.01	2.076	101	0.29595	average
2	71501	72000	71750	100	1207.57	20.2885	8	1.383	8	0.013	2.766	100	0.258831	average
2	72001	72500	72250	62	1591.69	26.7422	7	0.67	7	0.007	1.34	62	0.268915	average
2	72501	73000	72750	59	1640.41	27.5606	7	0.079	7	0.001	0.158	59	0.400837	average
2	73001	73500	73250	78	1329.73	22.3409	9	0.117	9	0.001	0.234	78	0.278589	average
2	73501	74000	73750	69	1361.71	22.8782	8	0.31	8	0.003	0.62	69	0.28576	average
2	74001	74500	74250	97	1180.34	19.831	7	0.169	7	0.002	0.338	97	0.339529	average
2	74501	75000	74750	97	1163.64	19.5504	9	0.673	9	0.008	1.346	97	0.330943	average
2	75001	75500	75250	82	1138.51	19.1282	5	0	5	0	0	82	0.358732	average
2	75501	76000	75750	89	1424.84	23.9389	11	1.621	11	0.018	3.242	89	0.366661	average
2	76001	76500	76250	72	1700.97	28.5782	5	0.838	5	0.009	1.676	72	0.323274	average
2	76501	77000	76750	85	2510.99	42.1873	10	0.852	10	0.008	1.704	85	0.260156	average
2	77001	77500	77250	84	2776	46.6398	10	0.744	10	0.008	1.488	84	0.222575	average
2	77501	78000	77750	74	2756.57	46.3133	12	0.122	12	0.001	0.244	74	0.259883	average
2	78001	78500	78250	46	2804.13	47.1124	6	1.01	6	0.011	2.02	46	0.295867	average
2	79001	79500	79250	59	2972.36	49.9388	7	0.407	7	0.004	0.814	59	0.223855	average
2	79501	80000	79750	48	2990.9	50.2503	4	0	4	0	0	48	0.349268	average
2	80001	80500	80250	73	2988.73	50.2138	1	0	1	0	0	73	0.116734	average
2	80501	81000	80750	79	2380.16	39.9893	9	0.721	9	0.007	1.442	79	0.32226	average
2	81001	81500	81250	89	2154.24	36.1935	8	0.629	8	0.006	1.258	89	0.367446	average
2	81501	82000	81750	62	2082.27	34.9844	8	0.643	8	0.006	1.286	62	0.361472	average
2	82001	82500	82250	77	1517.87	25.5019	8	0.542	8	0.006	1.084	77	0.393523	average
2	82501	83000	82750	91	1503.89	25.267	6	1.046	6	0.012	2.092	91	0.36113	average
2	83001	83500	83250	71	1559.3	26.1978	6	0.628	6	0.007	1.256	71	0.304429	average
2	83501	84000	83750	61	1597.92	26.8467	8	0.288	8	0.003	0.576	61	0.293779	average
2	84001	84500	84250	77	1416.29	23.7951	6	1.166	6	0.011	2.332	77	0.381269	average
2	84501	85000	84750	93	999.774	16.7973	9	1.957	9	0.019	3.914	93	0.229029	average
2	85001	85500	85250	76	973.118	16.3494	8	0.72	8	0.007	1.44	76	0.304309	average
2	85501	86000	85750	94	1228.15	20.6342	8	0.459	8	0.004	0.918	94	0.382354	average
2	86001	86500	86250	79	1318.73	22.1562	10	1.032	10	0.01	2.064	79	0.313851	average
2	86501	87000	86750	70	1376.3	23.1233	5	0.329	5	0.004	0.658	70	0.372427	average
2	87001	87500	87250	103	1418.69	23.8355	7	0.533	7	0.006	1.066	103	0.355488	average
2	87501	88000	87750	73	1442.82	24.241	11	0.483	11	0.005	0.966	73	0.398316	average
2	88001	88500	88250	82	1784.98	29.9895	9	1.594	9	0.016	3.188	82	0.351699	average
2	88501	89000	88750	60	1888.2	31.7238	9	0.769	9	0.009	1.538	60	0.294627	average
2	89001	89500	89250	43	2207.02	37.0804	1	0.183	1	0.002	0.366	43	0.223522	average
2	89501	90000	89750	64	2291.89	38.5062	7	1.142	7	0.012	2.284	64	0.239525	average
2	90001	90500	90250	72	2285.25	38.3947	6	0.633	6	0.007	1.266	72	0.282511	average
2	90501	91000	90750	69	2447.83	41.1261	5	0.513	5	0.005	1.026	69	0.228145	average
2	91001	91500	91250	94	2207.41	37.0869	12	0.604	12	0.006	1.208	94	0.286104	average
2	91501	92000	91750	83	2081.01	34.9632	7	0.247	7	0.003	0.494	83	0.340983	average
2	92001	92500	92250	75	1979.39	33.2558	5	0.512	5	0.006	1.024	75	0.258376	average
2	92501	93000	92750	75	1436.12	24.1284	4	0.365	4	0.004	0.73	75	0.288746	average
2	93001	93500	93250	75	1297.45	21.7986	6	0.297	6	0.003	0.594	75	0.315073	average
2	93501	94000	93750	93	1141.89	19.185	9	0.581	9	0.006	1.162	93	0.296292	average
2	94001	94500	94250	85	1472.58	24.7409	9	0.473	9	0.004	0.946	85	0.353238	average
2	94501	95000	94750	86	1907.88	32.0545	14	0.606	14	0.008	1.212	86	0.364464	average
2	95001	95500	95250	92	2044.77	34.3544	6	0.308	6	0.003	0.616	92	0.207322	average
2	95501	96000	95750	82	1962.68	32.9752	4	0.864	4	0.009	1.728	82	0.191605	average
2	96001	96500	96250	65	1917.68	32.219	5	0.965	5	0.009	1.93	65	0.253919	average
2	96501	97000	96750	82	2412.85	40.5385	7	0.236	7	0.003	0.472	82	0.255442	average
2	97001	97500	97250	72	2578.4	43.3199	10	0.107	10	0.002	0.214	72	0.281303	average
2	97501	98000	97750	72	2726.47	45.8077	5	0.617	5	0.007	1.234	72	0.136827	average
2	98001	98500	98250	55	2575.89	43.2777	5	0.188	5	0.001	0.376	55	0.285607	average
2	98501	99000	98750	87	2592.09	43.5499	10	0.306	10	0.004	0.612	87	0.273733	average
2	99001	99500	99250	77	2568.78	43.1583	8	0.262	8	0.003	0.524	77	0.281672	average
2	99501	100000	99750	89	2423.43	40.7162	8	0	8	0	0	89	0.218315	average
2	100001	100500	100250	79	2969.66	49.8935	9	0.462	9	0.004	0.924	79	0.155984	average
2	100501	101000	100750	78	3036.06	51.0091	5	0.484	5	0.005	0.968	78	0.192001	average
2	101001	101500	101250	94	2567.19	43.1316	10	0.923	10	0.011	1.846	94	0.213245	average
2	101501	102000	101750	78	3218.53	54.0747	8	0.237	8	0.003	0.474	78	0.203039	average
2	102001	102500	102250	82	3269.2	54.926	8	0.194	8	0.002	0.388	82	0.206723	average
2	102501	103000	102750	77	3758.1	63.1402	5	1.283	5	0.012	2.566	77	0.172297	average
2	103001	103500	103250	104	4759.24	79.9604	10	0.858	10	0.009	1.716	104	0.0809612	island
2	103501	104000	103750	67	4701.24	78.9859	5	1.135	5	0.011	2.27	67	0.118503	island
2	104001	104500	104250	42	4790.98	80.4936	4	0	4	0	0	42	0.0895145	island
2	105001	105500	105250	70	2553.8	42.9066	4	0.477	4	0.005	0.954	70	0.316662	average
2	105501	106000	105750	79	2474.95	41.5818	5	0.634	5	0.006	1.268	79	0.335076	average
2	106001	106500	106250	78	2390.13	40.1567	8	0.196	8	0.002	0.392	78	0.342853	average
2	106501	107000	106750	75	2427.21	40.7798	8	0.156	8	0.001	0.312	75	0.205282	average
2	107001	107500	107250	86	2405.88	40.4214	11	0.138	11	0.001	0.276	86	0.336976	average
2	107501	108000	107750	85	2848.28	47.8542	13	0.132	13	0.001	0.264	85	0.349978	average
2	108001	108500	108250	36	3791.25	63.6971	5	0	5	0	0	36	0.220388	average
2	108501	109000	108750	36	4044.83	67.9575	7	0	7	0	0	36	0.158008	average
2	109001	109500	109250	59	4047.14	67.9962	8	0.174	8	0.003	0.348	59	0.175981	average
2	109501	110000	109750	77	4069.55	68.3727	4	0	4	0	0	77	0.153063	average
2	110001	110500	110250	71	4074.18	68.4507	6	0	6	0	0	71	0.160428	average
2	110501	111000	110750	73	4066.45	68.3208	7	0.174	7	0.002	0.348	73	0.155227	average
2	111001	111500	111250	58	4577.67	76.9098	4	0	4	0	0	58	0.128499	island
2	112501	113000	112750	38	4685.92	78.7285	5	0.383	5	0.004	0.766	38	0.12943	island
2	113001	113500	113250	60	4401.7	73.9533	4	0	4	0	0	60	0.134611	island
2	113501	114000	113750	61	4400	73.9247	4	0	4	0	0	61	0.11984	island
2	114001	114500	114250	42	4397.88	73.8891	3	0	3	0	0	42	0.133928	island
2	114501	115000	114750	57	4197.51	70.5227	6	0	6	0	0	57	0.187294	average
2	115001	115500	115250	50	4211.5	70.7577	5	0	5	0	0	50	0.22231	average
2	115501	116000	115750	81	4209.02	70.7161	7	0	7	0	0	81	0.147816	average
2	116001	116500	116250	87	4229.6	71.0618	9	0.039	9	0	0.078	87	0.112287	average
2	116501	117000	116750	61	4211.74	70.7617	8	0.074	8	0	0.148	61	0.202873	average
2	117001	117500	117250	45	4191.11	70.4152	5	0	5	0	0	45	0.205223	average
2	117501	118000	117750	66	2461.33	41.353	9	1.19	9	0.012	2.38	66	0.325747	average
2	118001	118500	118250	47	2027.3	34.0608	2	0.131	2	0.001	0.262	47	0.0789313	average
2	118501	119000	118750	69	1823.12	30.6303	3	0.322	3	0.003	0.644	69	0.168582	average
2	119001	119500	119250	87	1596.22	26.8182	15	0.646	15	0.006	1.292	87	0.331177	average
2	119501	120000	119750	72	1578.9	26.5273	6	0.056	6	0	0.112	72	0.409074	average
2	120001	120500	120250	96	1483.4	24.9226	9	0.126	9	0.001	0.252	96	0.331167	average
2	120501	121000	120750	85	1568.14	26.3465	10	0.083	10	0.001	0.166	85	0.295827	average
2	121001	121500	121250	68	2152.75	36.1685	7	0.474	7	0.004	0.948	68	0.360204	average
2	121501	122000	121750	64	2111.16	35.4697	7	0.175	7	0.002	0.35	64	0.222642	average
2	122001	122500	122250	41	1963	32.9805	4	0.194	4	0.002	0.388	41	0.445445	average
2	123001	123500	123250	39	1778.87	29.887	6	0	6	0	0	39	0.335155	average
2	123501	124000	123750	86	1786.47	30.0145	10	0.033	10	0	0.066	86	0.35491	average
2	124001	124500	124250	73	3121.6	52.4463	9	0.089	9	0.001	0.178	73	0.207466	average
2	124501	125000	124750	77	3521.88	59.1714	10	0.049	10	0	0.098	77	0.240557	average
2	125001	125500	125250	91	3505.49	58.8961	14	0.152	14	0.002	0.304	91	0.173698	average
2	125501	126000	125750	101	3454.5	58.0394	7	0.094	7	0	0.188	101	0.204886	average
2	126001	126500	126250	76	2991.51	50.2606	5	0.369	5	0.004	0.738	76	0.246273	average
2	126501	127000	126750	86	2287.26	38.4284	8	1.262	8	0.013	2.524	86	0.196043	average
2	127001	127500	127250	97	1765.56	29.6633	10	1.334	10	0.014	2.668	97	0.324364	average
2	127501	128000	127750	73	2155.25	36.2105	3	0.232	3	0.002	0.464	73	0.326252	average
2	128001	128500	128250	72	2265.19	38.0577	12	0.452	12	0.005	0.904	72	0.321102	average
2	128501	129000	128750	88	2144.34	36.0272	4	0.195	4	0.002	0.39	88	0.295423	average
2	129001	129500	129250	88	1761.55	29.5959	10	0.958	10	0.01	1.916	88	0.302936	average
2	129501	130000	129750	65	1645.37	27.644	6	0.985	6	0.01	1.97	65	0.285057	average
2	130001	130500	130250	119	1523.97	25.6044	4	1.041	4	0.01	2.082	119	0.321057	average
2	130501	131000	130750	100	1319.7	22.1724	9	1.633	9	0.017	3.266	100	0.287584	average
2	131001	131500	131250	97	1375.76	23.1143	4	1.176	4	0.011	2.352	97	0.249286	average
2	131501	132000	131750	96	1398.75	23.5005	10	0.952	10	0.01	1.904	96	0.353285	average
2	132001	132500	132250	92	1585.09	26.6312	11	0.668	11	0.005	1.336	92	0.332447	average
2	132501	133000	132750	96	1493.68	25.0954	8	0.353	8	0.004	0.706	96	0.321978	average
2	133001	133500	133250	78	1334.24	22.4167	8	0.712	8	0.007	1.424	78	0.334991	average
2	133501	134000	133750	84	1011.52	16.9947	10	1.071	10	0.011	2.142	84	0.336916	average
2	134001	134500	134250	100	1144.93	19.2361	7	0.567	7	0.006	1.134	100	0.349929	average
2	134501	135000	134750	68	1138.46	19.1273	5	1.074	5	0.012	2.148	68	0.345249	average
2	135001	135500	135250	112	923.232	15.5113	9	0.925	9	0.011	1.85	112	0.306931	average
2	135501	136000	135750	90	825.267	13.8654	6	1.438	6	0.014	2.876	90	0.332625	average
2	136001	136500	136250	90	1068.74	17.9561	9	0.802	9	0.007	1.604	90	0.293018	average
2	136501	137000	136750	99	1414.23	23.7606	7	0.904	7	0.009	1.808	99	0.322424	average
2	137001	137500	137250	74	1766.91	29.6859	8	0.526	8	0.006	1.052	74	0.340056	average
2	137501	138000	137750	70	2469.76	41.4946	7	0.862	7	0.009	1.724	70	0.313108	average
2	138001	138500	138250	74	2735.5	45.9593	8	0.594	8	0.006	1.188	74	0.271521	average
2	138501	139000	138750	70	2925.11	49.1451	6	0.134	6	0.001	0.268	70	0.198371	average
2	139001	139500	139250	104	2461.12	41.3494	9	0.711	9	0.006	1.422	104	0.228914	average
2	139501	140000	139750	89	1496.74	25.1469	6	0.496	6	0.005	0.992	89	0.300875	average
2	140001	140500	140250	99	1074.89	18.0593	6	1.308	6	0.013	2.616	99	0.345305	average
2	140501	141000	140750	84	1306.38	21.9486	10	1.073	10	0.01	2.146	84	0.374133	average
2	141001	141500	141250	95	1750.09	29.4035	9	0.393	9	0.003	0.786	95	0.29754	average
2	141501	142000	141750	80	1848.94	31.0641	8	0.532	8	0.006	1.064	80	0.269766	average
2	142001	142500	142250	98	1836.41	30.8536	10	0.793	10	0.008	1.586	98	0.31844	average
2	142501	143000	142750	101	1325.14	22.2638	9	0.801	9	0.008	1.602	101	0.270449	average
2	143001	143500	143250	97	1198.48	20.1358	7	0.488	7	0.006	0.976	97	0.276664	average
2	143501	144000	143750	105	875.905	14.7161	9	0.949	9	0.009	1.898	105	0.282673	average
2	144001	144500	144250	83	814.169	13.6789	7	0.139	7	0.001	0.278	83	0.303712	average
2	144501	145000	144750	78	769.538	12.9291	10	0.567	10	0.005	1.134	78	0.335898	average
2	145001	145500	145250	108	745.963	12.533	8	1.131	8	0.011	2.262	108	0.31087	average
2	145501	146000	145750	106	835.358	14.0349	10	0.482	10	0.004	0.964	106	0.3143	average
2	146001	146500	146250	105	951.962	15.994	12	0.486	12	0.006	0.972	105	0.314517	average
2	146501	147000	146750	100	993	16.6835	7	0.201	7	0.002	0.402	100	0.313569	average
2	147001	147500	147250	85	990.106	16.6348	7	0.156	7	0.002	0.312	85	0.366071	average
2	147501	148000	147750	86	962.151	16.1652	8	0.398	8	0.004	0.796	86	0.327303	average
2	148001	148500	148250	103	1185.05	19.9101	11	1.246	11	0.011	2.492	103	0.305836	average
2	148501	149000	148750	89	1592.07	26.7484	9	0.05	9	0.001	0.1	89	0.254742	average
2	149001	149500	149250	99	1559.55	26.202	9	0.592	9	0.006	1.184	99	0.202301	average
2	149501	150000	149750	100	1612.32	27.0887	8	0.842	8	0.009	1.684	100	0.243236	average
2	150001	150500	150250	105	1612.13	27.0856	9	0.471	9	0.004	0.942	105	0.232745	average
2	150501	151000	150750	75	1699.16	28.5477	9	1.226	9	0.013	2.452	75	0.279327	average
2	151001	151500	151250	101	1665.08	27.9751	7	0.535	7	0.006	1.07	101	0.291812	average
2	151501	152000	151750	84	1501.21	25.222	8	0.753	8	0.006	1.506	84	0.327486	average
2	152001	152500	152250	77	1405.4	23.6123	9	0.477	9	0.004	0.954	77	0.343259	average
2	152501	153000	152750	88	1360.03	22.85	7	0.232	7	0.003	0.464	88	0.307456	average
2	153001	153500	153250	85	1704.26	28.6334	10	0.368	10	0.004	0.736	85	0.20766	average
2	153501	154000	153750	95	1461.77	24.5593	8	0.163	8	0.003	0.326	95	0.258542	average
2	154001	154500	154250	100	1291.12	21.6922	12	0.15	12	0.001	0.3	100	0.306768	average
2	154501	155000	154750	85	1376.98	23.1347	8	0.695	8	0.007	1.39	85	0.285481	average
2	155001	155500	155250	86	1555.35	26.1315	8	0.427	8	0.005	0.854	86	0.265459	average
2	155501	156000	155750	91	1439.11	24.1786	11	0.136	11	0.001	0.272	91	0.291612	average
2	156001	156500	156250	102	1947.14	32.714	6	0.622	6	0.006	1.244	102	0.261927	average
2	156501	157000	156750	89	2205.54	37.0554	8	0.486	8	0.005	0.972	89	0.179179	average
2	157001	157500	157250	98	1811.59	30.4367	8	0.851	8	0.009	1.702	98	0.267331	average
2	157501	158000	157750	95	1004	16.8683	9	0.184	9	0.002	0.368	95	0.347407	average
2	158001	158500	158250	86	912.791	15.3359	12	1.203	12	0.013	2.406	86	0.325518	average
2	158501	159000	158750	88	917.034	15.4072	9	0.503	9	0.005	1.006	88	0.36127	average
2	159001	159500	159250	88	1237.28	20.7877	3	0.521	3	0.005	1.042	88	0.30237	average
2	159501	160000	159750	74	1749.01	29.3853	8	0.464	8	0.005	0.928	74	0.204698	average
2	160001	160500	160250	47	1745.19	29.3211	7	0	7	0	0	47	0.235125	average
2	160501	161000	160750	89	1612.92	27.0988	7	0.985	7	0.01	1.97	89	0.294169	average
2	161001	161500	161250	74	1524.65	25.6157	10	0.229	10	0.003	0.458	74	0.34863	average
2	161501	162000	161750	90	1502.24	25.2393	10	0.621	10	0.007	1.242	90	0.291708	average
2	162001	162500	162250	81	1336.81	22.4599	12	0.457	12	0.004	0.914	81	0.363265	average
2	162501	163000	162750	82	1695.35	28.4838	6	1.063	6	0.011	2.126	82	0.308889	average
2	163001	163500	163250	73	2065.04	34.6949	8	0.543	8	0.006	1.086	73	0.295918	average
2	163501	164000	163750	60	2187.1	36.7456	8	0.47	8	0.005	0.94	60	0.372334	average
2	164001	164500	164250	91	2087.86	35.0782	10	0.722	10	0.008	1.444	91	0.277837	average
2	164501	165000	164750	92	1964.95	33.0132	9	0.347	9	0.003	0.694	92	0.339301	average
2	165001	165500	165250	96	1363.9	22.9149	12	0.98	12	0.01	1.96	96	0.369684	average
2	165501	166000	165750	89	993.472	16.6914	6	0.306	6	0.003	0.612	89	0.336205	average
2	166001	166500	166250	88	1259.02	21.1529	6	0.387	6	0.004	0.774	88	0.350026	average
2	166501	167000	166750	82	1448.33	24.3335	8	0.267	8	0.003	0.534	82	0.339436	average
2	167001	167500	167250	89	1501.75	25.2311	9	0.455	9	0.005	0.91	89	0.283977	average
2	167501	168000	167750	91	1322.79	22.2243	11	0.897	11	0.009	1.794	91	0.28235	average
2	168001	168500	168250	91	1296.54	21.7832	10	0.4	10	0.004	0.8	91	0.312756	average
2	168501	169000	168750	98	1178.45	19.7992	9	0.822	9	0.007	1.644	98	0.325178	average
2	169001	169500	169250	97	1184.81	19.9062	12	0.618	12	0.007	1.236	97	0.360862	average
2	169501	170000	169750	77	1064.27	17.8809	7	0.318	7	0.003	0.636	77	0.31198	average
2	170001	170500	170250	90	1012.23	17.0066	6	0.084	6	0.001	0.168	90	0.349455	average
2	170501	171000	170750	85	913.929	15.355	9	0.055	9	0.001	0.11	85	0.333501	average
2	171001	171500	171250	96	889.375	14.9425	13	0.607	13	0.005	1.214	96	0.358716	average
2	171501	172000	171750	96	831.479	13.9697	7	0.696	7	0.007	1.392	96	0.327528	average
2	172001	172500	172250	100	870.35	14.6228	14	0.377	14	0.005	0.754	100	0.341971	average
2	172501	173000	172750	96	953.667	16.0226	11	0.305	11	0.003	0.61	96	0.365955	average
2	173001	173500	173250	98	932.592	15.6685	9	0.529	9	0.005	1.058	98	0.334527	average
2	173501	174000	173750	67	912.418	15.3296	8	0.513	8	0.006	1.026	67	0.311575	average
2	174001	174500	174250	81	919.938	15.456	9	0.816	9	0.007	1.632	81	0.286659	average
2	174501	175000	174750	93	950.903	15.9762	8	0.47	8	0.005	0.94	93	0.346347	average
2	175001	175500	175250	117	1182.79	19.8722	12	1.091	12	0.011	2.182	117	0.328003	average
2	175501	176000	175750	94	1318.38	22.1503	9	0.107	9	0.001	0.214	94	0.341129	average
2	176001	176500	176250	78	1330.18	22.3484	7	0.251	7	0.003	0.502	78	0.302083	average
2	176501	177000	176750	87	1273.94	21.4036	5	0.127	5	0.002	0.254	87	0.324824	average
2	177001	177500	177250	103	1084.17	18.2153	10	0.475	10	0.005	0.95	103	0.326501	average
2	177501	178000	177750	89	1018.28	17.1082	9	0.197	9	0.001	0.394	89	0.377661	average
2	178001	178500	178250	86	1015.56	17.0625	10	0.217	10	0.002	0.434	86	0.344188	average
2	178501	179000	178750	85	998.365	16.7736	9	0.551	9	0.005	1.102	85	0.325017	average
2	179001	179500	179250	93	720.484	12.1049	11	0.554	11	0.006	1.108	93	0.337093	average
2	179501	180000	179750	88	706.057	11.8625	8	0.088	8	0.001	0.176	88	0.317629	average
2	180001	180500	180250	79	713.785	11.9924	6	0.297	6	0.003	0.594	79	0.32554	average
2	180501	181000	180750	80	808.55	13.5845	3	0.123	3	0.002	0.246	80	0.341144	average
2	181001	181500	181250	95	819.842	13.7742	10	0.16	10	0.002	0.32	95	0.367601	average
2	181501	182000	181750	92	877.402	14.7413	6	0.254	6	0.002	0.508	92	0.372065	average
2	182001	182500	182250	89	837.64	14.0733	8	0.364	8	0.004	0.728	89	0.351589	average
2	182501	183000	182750	86	873.651	14.6783	10	0.531	10	0.005	1.062	86	0.328236	average
2	183001	183500	183250	95	878.821	14.7651	7	0.328	7	0.003	0.656	95	0.36057	average
2	183501	184000	183750	105	979.705	16.4601	12	0.619	12	0.005	1.238	105	0.367494	average
2	184001	184500	184250	87	1123.95	18.8836	9	0.028	9	0	0.056	87	0.360638	average
2	184501	185000	184750	83	1095.42	18.4043	7	1.191	7	0.011	2.382	83	0.376537	average
2	185001	185500	185250	66	1000.39	16.8077	4	0.196	4	0.002	0.392	66	0.335546	average
2	185501	186000	185750	97	1064.26	17.8807	9	0.455	9	0.004	0.91	97	0.33013	average
2	186001	186500	186250	92	1058.43	17.7828	8	0.939	8	0.01	1.878	92	0.398543	average
2	186501	187000	186750	71	1138.3	19.1246	4	0.253	4	0.002	0.506	71	0.354229	average
2	187001	187500	187250	85	1221.88	20.5289	7	0.528	7	0.005	1.056	85	0.37368	average
2	187501	188000	187750	73	1388.12	23.322	9	0.516	9	0.005	1.032	73	0.312613	average
2	188001	188500	188250	70	1411.39	23.7128	9	0.195	9	0.002	0.39	70	0.237965	average
2	188501	189000	188750	98	1397.8	23.4845	7	0.639	7	0.006	1.278	98	0.379582	average
2	189001	189500	189250	93	1335.67	22.4406	6	0.187	6	0.002	0.374	93	0.351349	average
2	189501	190000	189750	64	1556.59	26.1524	4	0.234	4	0.003	0.468	64	0.370809	average
2	190001	190500	190250	82	1639.35	27.5429	11	0.166	11	0	0.332	82	0.331067	average
2	190501	191000	190750	68	1651.26	27.743	6	0.141	6	0.001	0.282	68	0.308298	average
2	191001	191500	191250	83	1488.78	25.0132	10	0.508	10	0.005	1.016	83	0.305836	average
2	191501	192000	191750	97	1017.37	17.0929	9	0.244	9	0.003	0.488	97	0.34476	average
2	192001	192500	192250	101	987.812	16.5963	9	0.502	9	0.005	1.004	101	0.377527	average
2	192501	193000	192750	94	1062.45	17.8502	9	0.413	9	0.005	0.826	94	0.333308	average
2	193001	193500	193250	99	1326.45	22.2859	10	0.55	10	0.005	1.1	99	0.344086	average
2	193501	194000	193750	66	1619.45	27.2086	9	0.143	9	0.001	0.286	66	0.304539	average
2	194001	194500	194250	48	1849.02	31.0655	9	0.277	9	0.003	0.554	48	0.259503	average
2	194501	195000	194750	40	2078.45	34.9202	4	0.27	4	0.003	0.54	40	0.385065	average
2	195001	195500	195250	60	2538.8	42.6546	7	0	7	0	0	60	0.37241	average
2	195501	196000	195750	77	2498.74	41.9815	6	0.238	6	0.002	0.476	77	0.183136	average
2	196001	196500	196250	78	1989.73	33.4296	7	0.327	7	0.003	0.654	78	0.298031	average
2	196501	197000	196750	78	1279.73	21.5009	7	0.52	7	0.005	1.04	78	0.338587	average
2	197001	197500	197250	90	1213.19	20.3829	8	0.396	8	0.004	0.792	90	0.324823	average
2	197501	198000	197750	95	1155.36	19.4113	11	0.653	11	0.008	1.306	95	0.334843	average
2	198001	198500	198250	91	1080.31	18.1503	8	0.672	8	0.007	1.344	91	0.355009	average
2	198501	199000	198750	78	1023.65	17.1985	10	0.112	10	0.001	0.224	78	0.311538	average
2	199001	199500	199250	92	1009.13	16.9545	11	1.109	11	0.011	2.218	92	0.336766	average
2	199501	200000	199750	80	1025.9	17.2362	5	0.391	5	0.004	0.782	80	0.281721	average
2	200001	200500	200250	82	1028.12	17.2736	5	0.815	5	0.008	1.63	82	0.315264	average
2	200501	201000	200750	93	1214.54	20.4055	6	0.408	6	0.004	0.816	93	0.300435	average
2	201001	201500	201250	84	1464.4	24.6036	13	0.69	13	0.008	1.38	84	0.306045	average
2	201501	202000	201750	128	1533.64	25.7668	8	0.846	8	0.009	1.692	128	0.247247	average
2	202001	202500	202250	81	2532.09	42.5418	6	0.941	6	0.009	1.882	81	0.204047	average
2	202501	203000	202750	93	2822.16	47.4153	13	0.206	13	0.002	0.412	93	0.219564	average
2	203001	203500	203250	78	3411.26	57.3128	10	0.933	10	0.01	1.866	78	0.11712	average
2	203501	204000	203750	84	3113.44	52.3091	8	0.054	8	0.001	0.108	84	0.138652	average
2	204001	204500	204250	72	2273.36	38.1949	7	0.532	7	0.006	1.064	72	0.222343	average
2	204501	205000	204750	89	1881.42	31.6098	10	0.544	10	0.005	1.088	89	0.309787	average
2	205001	205500	205250	100	1566.6	26.3206	10	0.831	10	0.009	1.662	100	0.317141	average
2	205501	206000	205750	85	1850.88	31.0968	7	0.548	7	0.006	1.096	85	0.308244	average
2	206001	206500	206250	97	2064.61	34.6876	10	0.777	10	0.007	1.554	97	0.279142	average
2	206501	207000	206750	96	2135.29	35.8752	6	0.827	6	0.008	1.654	96	0.245241	average
2	207001	207500	207250	95	2343.79	39.3782	8	0.875	8	0.009	1.75	95	0.268168	average
2	207501	208000	207750	100	2101.44	35.3065	11	1.961	11	0.019	3.922	100	0.263692	average
2	208001	208500	208250	94	1786.66	30.0178	6	0.698	6	0.007	1.396	94	0.303914	average
2	208501	209000	208750	98	1538.89	25.855	10	0.606	10	0.007	1.212	98	0.298259	average
2	209001	209500	209250	82	1310.3	22.0145	6	0.46	6	0.005	0.92	82	0.32077	average
2	210001	210500	210250	87	1171.72	19.6862	6	0.416	6	0.004	0.832	87	0.356784	average
2	210501	211000	210750	81	1111.26	18.6704	7	0.211	7	0.001	0.422	81	0.362716	average
2	211001	211500	211250	92	988.217	16.6031	10	0.6	10	0.005	1.2	92	0.353742	average
2	211501	212000	211750	94	879.596	14.7782	11	0.366	11	0.004	0.732	94	0.368259	average
2	212001	212500	212250	83	1084.51	18.2209	6	0.937	6	0.011	1.874	83	0.319933	average
2	212501	213000	212750	88	1376.01	23.1185	8	0.374	8	0.004	0.748	88	0.278127	average
2	213001	213500	213250	90	1296.42	21.7813	10	0.402	10	0.004	0.804	90	0.330984	average
2	213501	214000	213750	88	1334.19	22.4159	6	0.703	6	0.007	1.406	88	0.362842	average
2	214001	214500	214250	48	2275.83	38.2364	6	0.155	6	0.002	0.31	48	0.328636	average
2	214501	215000	214750	70	2372.97	39.8685	0	0	0	0	0	70	0.245365	average
2	215001	215500	215250	74	2316.34	38.917	8	0.566	8	0.005	1.132	74	0.294847	average
2	215501	216000	215750	62	2090.66	35.1254	8	1.329	8	0.013	2.658	62	0.320182	average
2	216001	216500	216250	64	1403.41	23.5787	0	0	0	0	0	64	0.297527	average
2	216501	217000	216750	60	1111.87	18.6806	2	0.924	2	0.009	1.848	60	0.328836	average
2	217001	217500	217250	80	1185.49	19.9175	2	0.063	2	0.001	0.126	80	0.432553	average
2	217501	218000	217750	74	1813	30.4603	6	0.878	6	0.009	1.756	74	0.275987	average
2	218001	218500	218250	78	2034.64	34.1842	5	0.491	5	0.005	0.982	78	0.232983	average
2	218501	219000	218750	90	1889.38	31.7436	4	0.147	4	0.001	0.294	90	0.29219	average
2	219001	219500	219250	72	1893.24	31.8084	7	0.888	7	0.009	1.776	72	0.275039	average
2	219501	220000	219750	75	1882.03	31.6201	4	0.064	4	0.001	0.128	75	0.257786	average
2	220001	220500	220250	109	1774.29	29.81	8	0.811	8	0.009	1.622	109	0.300502	average
2	220501	221000	220750	79	1334.87	22.4273	10	0.866	10	0.009	1.732	79	0.309008	average
2	221001	221500	221250	89	729.708	12.2599	9	1.497	9	0.014	2.994	89	0.339645	average
2	221501	222000	221750	87	634.793	10.6652	10	0.567	10	0.006	1.134	87	0.355007	average
2	222001	222500	222250	87	662.437	11.1297	7	1.24	7	0.012	2.48	87	0.360248	average
2	222501	223000	222750	107	689.598	11.586	13	1.125	13	0.012	2.25	107	0.370174	average
2	223001	223500	223250	101	726.861	12.2121	12	0.85	12	0.01	1.7	101	0.332117	average
2	223501	224000	223750	92	837.478	14.0705	8	0.559	8	0.006	1.118	92	0.339854	average
2	224001	224500	224250	89	1037.46	17.4305	8	0.453	8	0.004	0.906	89	0.329874	average
2	224501	225000	224750	85	1261.68	21.1976	8	0.357	8	0.004	0.714	85	0.356504	average
2	225001	225500	225250	79	1358.61	22.8261	8	0.641	8	0.007	1.282	79	0.339087	average
2	225501	226000	225750	78	1020.76	17.1498	7	1.086	7	0.01	2.172	78	0.337843	average
2	226001	226500	226250	83	891.253	14.974	10	0.385	10	0.004	0.77	83	0.381793	average
2	226501	227000	226750	89	873.73	14.6796	5	1.258	5	0.013	2.516	89	0.33026	average
2	227001	227500	227250	71	1100.86	18.4956	10	0.885	10	0.01	1.77	71	0.39668	average
2	227501	228000	227750	72	1585.1	26.6313	5	0.222	5	0.002	0.444	72	0.185592	average
2	228001	228500	228250	95	1681.6	28.2527	11	1.367	11	0.014	2.734	95	0.271269	average
2	228501	229000	228750	92	1580.1	26.5473	4	0.465	4	0.005	0.93	92	0.33011	average
2	229001	229500	229250	46	1537.41	25.8302	3	0.687	3	0.007	1.374	46	0.364736	average
2	229501	230000	229750	77	1470.82	24.7113	8	0.454	8	0.005	0.908	77	0.350393	average
2	230001	230500	230250	72	1870.54	31.4271	11	1.418	11	0.015	2.836	72	0.286571	average
2	230501	231000	230750	71	1853.25	31.1367	4	0	4	0	0	71	0.339989	average
2	231001	231500	231250	106	1615.59	27.1437	11	1.182	11	0.012	2.364	106	0.302563	average
2	231501	232000	231750	72	1487.12	24.9853	5	0.273	5	0.003	0.546	72	0.305923	average
2	232001	232500	232250	108	1434.74	24.1052	9	0.45	9	0.004	0.9	108	0.400605	average
2	232501	233000	232750	83	1467.69	24.6587	7	0.303	7	0.003	0.606	83	0.342844	average
2	233001	233500	233250	71	1340.68	22.5248	6	0.374	6	0.003	0.748	71	0.406475	average
2	233501	234000	233750	82	1301.44	21.8656	8	0.694	8	0.008	1.388	82	0.336469	average
2	234001	234500	234250	86	1063.29	17.8644	5	0.478	5	0.005	0.956	86	0.335214	average
2	234501	235000	234750	100	882.94	14.8343	11	0.562	11	0.005	1.124	100	0.355283	average
2	235001	235500	235250	88	795.205	13.3603	11	0.276	11	0.003	0.552	88	0.398405	average
2	235501	236000	235750	87	802.506	13.483	11	1.665	11	0.017	3.33	87	0.41	average
2	236001	236500	236250	80	812.525	13.6513	7	1.339	7	0.013	2.678	80	0.398951	average
2	236501	237000	236750	81	1041.53	17.4988	4	0.852	4	0.009	1.704	81	0.36729	average
2	237001	237500	237250	90	1573.6	26.4382	5	1.475	5	0.016	2.95	90	0.308118	average
2	237501	238000	237750	65	2051.6	34.4691	5	0.702	5	0.007	1.404	65	0.294269	average
2	238001	238500	238250	87	2060.84	34.6243	6	0.224	6	0.002	0.448	87	0.219325	average
2	238501	239000	238750	69	2166.61	36.4014	5	0.592	5	0.006	1.184	69	0.19886	average
2	239001	239500	239250	93	1933.48	32.4846	5	0.636	5	0.006	1.272	93	0.257049	average
2	239501	240000	239750	94	1850.71	31.094	7	0.865	7	0.009	1.73	94	0.190157	average
2	240001	240500	240250	102	1742.83	29.2815	4	1.267	4	0.013	2.534	102	0.175485	average
2	240501	241000	240750	86	1628.4	27.3588	3	0.293	3	0.003	0.586	86	0.236848	average
2	241001	241500	241250	99	1761.87	29.6013	5	0.733	5	0.007	1.466	99	0.285623	average
2	241501	242000	241750	93	1761.52	29.5954	9	1.451	9	0.015	2.902	93	0.318725	average
2	242001	242500	242250	107	1709.04	28.7137	5	0.432	5	0.005	0.864	107	0.283087	average
2	242501	243000	242750	100	1584.45	26.6205	8	0.456	8	0.005	0.912	100	0.299095	average
2	243001	243500	243250	101	1199.9	20.1596	9	1.583	9	0.015	3.166	101	0.272535	average
2	243501	244000	243750	99	1042.27	17.5113	4	0.611	4	0.007	1.222	99	0.340942	average
2	244001	244500	244250	95	1672.56	28.1008	8	1.232	8	0.012	2.464	95	0.279109	average
2	244501	245000	244750	86	2327.55	39.1053	10	0.193	10	0.002	0.386	86	0.29084	average
2	245001	245500	245250	95	2366.35	39.7572	10	0.986	10	0.009	1.972	95	0.237421	average
2	245501	246000	245750	83	2326.51	39.0878	6	0.362	6	0.003	0.724	83	0.159068	average
2	246001	246500	246250	96	1669.22	28.0447	4	0.607	4	0.006	1.214	96	0.212615	average
2	246501	247000	246750	97	1359.95	22.8486	12	0.437	12	0.004	0.874	97	0.277015	average
2	247001	247500	247250	103	1660.64	27.9006	4	1.845	4	0.019	3.69	103	0.273155	average
2	247501	248000	247750	71	1689.17	28.3799	6	0.733	6	0.008	1.466	71	0.288653	average
2	248001	248500	248250	89	996.876	16.7486	9	0.456	9	0.004	0.912	89	0.329539	average
3	1	500	250	68	3233.53	54.3268	5	0	5	0	0	68	0.211075	average
3	501	1000	750	64	3260	54.7715	3	0.172	3	0.002	0.344	64	0.169497	average
3	1001	1500	1250	131	2734.59	45.944	5	0.608	5	0.006	1.216	131	0.230984	average
3	1501	2000	1750	54	1038.83	17.4535	4	1.335	4	0.013	2.67	54	0.310915	average
3	2001	2500	2250	98	751.041	12.6183	6	1.354	6	0.013	2.708	98	0.321238	average
3	2501	3000	2750	77	770.662	12.948	8	0.507	8	0.005	1.014	77	0.358002	average
3	3001	3500	3250	80	834.812	14.0257	8	0.355	8	0.004	0.71	80	0.288722	average
3	3501	4000	3750	89	1224.52	20.5732	7	0.88	7	0.009	1.76	89	0.244967	average
3	4001	4500	4250	98	1225.83	20.5952	12	0.578	12	0.006	1.156	98	0.265374	average
3	4501	5000	4750	106	1067.45	17.9344	7	0.912	7	0.01	1.824	106	0.307941	average
3	5001	5500	5250	87	925.356	15.547	5	0.862	5	0.007	1.724	87	0.25757	average
3	5501	6000	5750	112	632.009	10.6184	8	0.895	8	0.009	1.79	112	0.324598	average
3	6001	6500	6250	100	724.26	12.1683	11	1.144	11	0.011	2.288	100	0.290225	average
3	6501	7000	6750	98	995.612	16.7274	10	0.783	10	0.007	1.566	98	0.286237	average
3	7001	7500	7250	85	1965.46	33.0218	9	0.679	9	0.006	1.358	85	0.286445	average
3	7501	8000	7750	70	2140.8	35.9677	3	0.062	3	0.001	0.124	70	0.285281	average
3	8001	8500	8250	109	2378.63	39.9636	8	0.423	8	0.004	0.846	109	0.190281	average
3	8501	9000	8750	86	2426.93	40.775	7	0.299	7	0.002	0.598	86	0.256469	average
3	9001	9500	9250	91	2393.93	40.2207	5	0.812	5	0.009	1.624	91	0.223594	average
3	9501	10000	9750	91	1499.68	25.1963	8	0.705	8	0.008	1.41	91	0.306065	average
3	10001	10500	10250	84	1505.26	25.29	8	0.365	8	0.004	0.73	84	0.285046	average
3	10501	11000	10750	72	1399.4	23.5115	7	0.362	7	0.003	0.724	72	0.327734	average
3	11001	11500	11250	82	1245.93	20.9329	6	0.588	6	0.006	1.176	82	0.353026	average
3	11501	12000	11750	68	1323.88	22.2426	7	0.431	7	0.005	0.862	68	0.30476	average
3	12001	12500	12250	98	1327.99	22.3117	5	0.183	5	0.002	0.366	98	0.314361	average
3	12501	13000	12750	84	1316.54	22.1192	5	0.15	5	0.002	0.3	84	0.316167	average
3	13001	13500	13250	91	1303.03	21.8924	8	0.071	8	0	0.142	91	0.255297	average
3	13501	14000	13750	82	1263.41	21.2267	7	1.642	7	0.017	3.284	82	0.32327	average
3	14001	14500	14250	76	1212.36	20.3689	6	0.416	6	0.004	0.832	76	0.209403	average
3	14501	15000	14750	107	1001.24	16.822	7	1.419	7	0.015	2.838	107	0.377685	average
3	15001	15500	15250	94	1016.36	17.076	9	1.139	9	0.012	2.278	94	0.34964	average
3	15501	16000	15750	106	891.849	14.984	8	0.679	8	0.007	1.358	106	0.315155	average
3	16001	16500	16250	79	1016.09	17.0714	8	1.69	8	0.017	3.38	79	0.302052	average
3	16501	17000	16750	103	950.126	15.9631	9	1.359	9	0.014	2.718	103	0.308106	average
3	17001	17500	17250	89	1090.19	18.3164	11	1.062	11	0.011	2.124	89	0.242562	average
3	17501	18000	17750	94	1292.8	21.7204	10	0.511	10	0.006	1.022	94	0.248435	average
3	18001	18500	18250	84	1280.75	21.518	8	0.561	8	0.005	1.122	84	0.285117	average
3	18501	19000	18750	113	1211.85	20.3604	10	0.346	10	0.004	0.692	113	0.355185	average
3	19001	19500	19250	93	1310.83	22.0233	10	0.552	10	0.004	1.104	93	0.328199	average
3	19501	20000	19750	85	1387.47	23.311	9	0.753	9	0.008	1.506	85	0.229856	average
3	20001	20500	20250	110	1488.74	25.0124	11	0.539	11	0.006	1.078	110	0.252429	average
3	20501	21000	20750	104	1362.11	22.8848	9	1.349	9	0.013	2.698	104	0.291802	average
3	21001	21500	21250	101	1474.73	24.7771	11	0.974	11	0.009	1.948	101	0.276788	average
3	21501	22000	21750	89	1617.83	27.1813	10	0.493	10	0.006	0.986	89	0.287098	average
3	22001	22500	22250	88	1823.75	30.641	8	0.993	8	0.01	1.986	88	0.230181	average
3	22501	23000	22750	110	1699.31	28.5502	11	0.438	11	0.004	0.876	110	0.273408	average
3	23001	23500	23250	104	1876.47	31.5267	7	0.266	7	0.003	0.532	104	0.284436	average
3	23501	24000	23750	105	1881.75	31.6155	9	1.03	9	0.009	2.06	105	0.21811	average
3	24001	24500	24250	91	1649.87	27.7196	13	0.742	13	0.008	1.484	91	0.257242	average
3	24501	25000	24750	102	1320.72	22.1894	10	0.881	10	0.008	1.762	102	0.317268	average
3	25001	25500	25250	100	1363.39	22.9064	7	1.002	7	0.01	2.004	100	0.312546	average
3	25501	26000	25750	122	1286.81	21.6198	13	0.611	13	0.007	1.222	122	0.298689	average
3	26001	26500	26250	98	1338.03	22.4804	9	1.232	9	0.012	2.464	98	0.256142	average
3	26501	27000	26750	92	1176.98	19.7745	9	0.714	9	0.008	1.428	92	0.278264	average
3	27001	27500	27250	106	1053.96	17.7077	9	1.03	9	0.01	2.06	106	0.300074	average
3	27501	28000	27750	100	1137.83	19.1168	9	0.361	9	0.003	0.722	100	0.321725	average
3	28001	28500	28250	97	1122.59	18.8607	11	0.468	11	0.005	0.936	97	0.292348	average
3	28501	29000	28750	137	1115.9	18.7483	11	0.481	11	0.005	0.962	137	0.337785	average
3	29001	29500	29250	105	1105.45	18.5727	11	0.565	11	0.005	1.13	105	0.302496	average
3	29501	30000	29750	90	1130.47	18.9931	8	0.724	8	0.008	1.448	90	0.253549	average
3	30001	30500	30250	102	1007.8	16.9322	9	0.516	9	0.005	1.032	102	0.298929	average
3	30501	31000	30750	109	1062.2	17.8461	12	1.074	12	0.011	2.148	109	0.317774	average
3	31001	31500	31250	103	1756.45	29.5102	7	0.714	7	0.008	1.428	103	0.315967	average
3	31501	32000	31750	75	1821.23	30.5986	2	0.337	2	0.003	0.674	75	0.265286	average
3	32001	32500	32250	76	1863.46	31.3081	6	0.628	6	0.006	1.256	76	0.25105	average
3	32501	33000	32750	96	1636.03	27.4871	10	1.06	10	0.011	2.12	96	0.290053	average
3	33001	33500	33250	77	1411.68	23.7177	9	0.478	9	0.005	0.956	77	0.324578	average
3	33501	34000	33750	91	1818.16	30.5471	9	0.445	9	0.004	0.89	91	0.331845	average
3	34001	34500	34250	98	1842.94	30.9634	8	0.058	8	0.001	0.116	98	0.27014	average
3	34501	35000	34750	90	1757.29	29.5243	11	0.569	11	0.006	1.138	90	0.290894	average
3	35001	35500	35250	86	1544.98	25.9573	9	0.42	9	0.005	0.84	86	0.315778	average
3	35501	36000	35750	103	1232.61	20.7092	10	0.34	10	0.003	0.68	103	0.299125	average
3	36001	36500	36250	93	1261.57	21.1957	9	0.507	9	0.005	1.014	93	0.375778	average
3	36501	37000	36750	67	1435.43	24.1168	10	0.846	10	0.008	1.692	67	0.382585	average
3	37001	37500	37250	92	2600.92	43.6983	7	1.156	7	0.011	2.312	92	0.274595	average
3	37501	38000	37750	118	2997.03	50.3534	10	0.886	10	0.009	1.772	118	0.184863	average
3	38001	38500	38250	62	2807.69	47.1723	6	0.375	6	0.004	0.75	62	0.186091	average
3	38501	39000	38750	82	2050.24	34.4463	6	0.848	6	0.009	1.696	82	0.344916	average
3	39001	39500	39250	91	2461.32	41.3528	8	1.231	8	0.012	2.462	91	0.210679	average
3	39501	40000	39750	93	2319.71	38.9736	6	1.006	6	0.01	2.012	93	0.195095	average
3	40001	40500	40250	83	2116.93	35.5667	7	0.342	7	0.004	0.684	83	0.19331	average
3	40501	41000	40750	87	1487.05	24.984	12	0.714	12	0.007	1.428	87	0.375203	average
3	41001	41500	41250	99	1402.27	23.5597	7	0.604	7	0.006	1.208	99	0.352673	average
3	41501	42000	41750	99	1232.7	20.7106	8	1.357	8	0.013	2.714	99	0.29387	average
3	42001	42500	42250	104	1163.06	19.5406	9	1.197	9	0.012	2.394	104	0.323496	average
3	42501	43000	42750	94	1274.95	21.4205	7	0.726	7	0.007	1.452	94	0.217915	average
3	43001	43500	43250	79	1150.72	19.3334	6	0.761	6	0.008	1.522	79	0.295656	average
3	43501	44000	43750	93	1153.56	19.381	6	0.193	6	0.001	0.386	93	0.313796	average
3	44001	44500	44250	74	1464.76	24.6095	8	0.182	8	0.002	0.364	74	0.23187	average
3	44501	45000	44750	50	1695.4	28.4845	6	0.054	6	0.001	0.108	50	0.39039	average
3	45001	45500	45250	37	1771.24	29.7588	1	0	1	0	0	37	0.279855	average
3	45501	46000	45750	87	1647.94	27.6872	8	0.587	8	0.007	1.174	87	0.284388	average
3	46001	46500	46250	87	1355.54	22.7745	12	0.176	12	0.001	0.352	87	0.312295	average
3	46501	47000	46750	69	1520.87	25.5522	8	0.736	8	0.007	1.472	69	0.285745	average
3	47001	47500	47250	83	1522.06	25.5722	10	0.142	10	0.001	0.284	83	0.335616	average
3	47501	48000	47750	77	1552.61	26.0855	6	0.145	6	0.001	0.29	77	0.335554	average
3	48001	48500	48250	73	1465.27	24.6182	4	0.296	4	0.003	0.592	73	0.329917	average
3	48501	49000	48750	63	1152.1	19.3564	4	0.209	4	0.002	0.418	63	0.365654	average
3	49001	49500	49250	102	1076.59	18.0878	12	0.042	12	0	0.084	102	0.321311	average
3	49501	50000	49750	86	1074.53	18.0533	6	0.239	6	0.002	0.478	86	0.338757	average
3	50001	50500	50250	89	1123.66	18.8787	9	0.412	9	0.003	0.824	89	0.295377	average
3	50501	51000	50750	94	1110.4	18.656	8	0.128	8	0.001	0.256	94	0.345208	average
3	51001	51500	51250	93	1027	17.2547	9	0.42	9	0.005	0.84	93	0.381821	average
3	51501	52000	51750	102	1205.64	20.256	9	0.376	9	0.003	0.752	102	0.314796	average
3	52001	52500	52250	80	1243.59	20.8936	9	0.185	9	0.002	0.37	80	0.372325	average
3	52501	53000	52750	78	1272.12	21.3729	8	0.258	8	0.003	0.516	78	0.354352	average
3	53001	53500	53250	44	1317.98	22.1434	0	0	0	0	0	44	0.360749	average
3	53501	54000	53750	78	1281.74	21.5347	7	0.099	7	0.001	0.198	78	0.409244	average
3	54001	54500	54250	77	1299.3	21.8296	10	0.185	10	0.002	0.37	77	0.3571	average
3	54501	55000	54750	77	1321.99	22.2108	8	0.022	8	0	0.044	77	0.337811	average
3	55001	55500	55250	75	1326.68	22.2897	7	0.459	7	0.005	0.918	75	0.320808	average
3	55501	56000	55750	69	1039.04	17.457	7	0.151	7	0.001	0.302	69	0.398925	average
3	56001	56500	56250	75	850.533	14.2899	9	0.981	9	0.01	1.962	75	0.380048	average
3	56501	57000	56750	73	1235.7	20.7611	4	0.582	4	0.006	1.164	73	0.360554	average
3	57001	57500	57250	85	1816.07	30.5119	9	1.052	9	0.011	2.104	85	0.337906	average
3	57501	58000	57750	68	1968.28	33.0692	4	0.383	4	0.004	0.766	68	0.277847	average
3	58001	58500	58250	74	1858.16	31.2191	5	0.649	5	0.007	1.298	74	0.245999	average
3	58501	59000	58750	86	1408.08	23.6573	4	0.968	4	0.01	1.936	86	0.32913	average
3	59001	59500	59250	100	1124.64	18.8952	8	0.358	8	0.004	0.716	100	0.333588	average
3	59501	60000	59750	83	1094.19	18.3836	10	0.942	10	0.008	1.884	83	0.321048	average
3	60001	60500	60250	84	1196.12	20.0961	10	0.216	10	0.001	0.432	84	0.389148	average
3	60501	61000	60750	101	1222.94	20.5467	9	0.378	9	0.003	0.756	101	0.344934	average
3	61001	61500	61250	95	1623.71	27.28	10	0.754	10	0.008	1.508	95	0.368189	average
3	61501	62000	61750	81	1713.73	28.7925	4	0.541	4	0.006	1.082	81	0.335151	average
3	62001	62500	62250	116	1650.28	27.7264	9	0.498	9	0.005	0.996	116	0.324099	average
3	62501	63000	62750	85	1460.76	24.5424	5	0.061	5	0.001	0.122	85	0.329268	average
3	63001	63500	63250	91	1416.43	23.7975	10	0.216	10	0.002	0.432	91	0.287406	average
3	63501	64000	63750	77	1309.39	21.9992	11	1.673	11	0.016	3.346	77	0.337886	average
3	64001	64500	64250	82	1009.45	16.9599	11	0.613	11	0.006	1.226	82	0.333718	average
3	64501	65000	64750	65	1054.15	17.7109	10	0.995	10	0.01	1.99	65	0.381313	average
3	65001	65500	65250	80	1268.49	21.312	6	1.137	6	0.012	2.274	80	0.337466	average
3	65501	66000	65750	66	1678.83	28.2062	8	0.46	8	0.005	0.92	66	0.421529	average
3	66001	66500	66250	67	1719.13	28.8833	7	0.4	7	0.004	0.8	67	0.358118	average
3	66501	67000	66750	65	1684.74	28.3054	9	0.303	9	0.002	0.606	65	0.361298	average
3	67001	67500	67250	73	1520.55	25.5468	5	0.08	5	0	0.16	73	0.350057	average
3	67501	68000	67750	81	1924.21	32.3288	11	0.172	11	0.001	0.344	81	0.329314	average
3	68001	68500	68250	62	2625.42	44.1099	3	0.057	3	0.001	0.114	62	0.246683	average
3	68501	69000	68750	88	2619.26	44.0064	7	0.213	7	0.002	0.426	88	0.245076	average
3	69001	69500	69250	84	2619.89	44.017	7	0.575	7	0.006	1.15	84	0.257548	average
3	69501	70000	69750	93	1321.88	22.209	7	0.281	7	0.003	0.562	93	0.367741	average
3	70001	70500	70250	83	1102.29	18.5196	10	0.598	10	0.006	1.196	83	0.360897	average
3	70501	71000	70750	98	1026.49	17.2461	13	0.153	13	0.002	0.306	98	0.328889	average
3	71001	71500	71250	77	1022.06	17.1718	5	0.704	5	0.008	1.408	77	0.374224	average
3	71501	72000	71750	78	1162.97	19.5392	10	0.164	10	0.001	0.328	78	0.334315	average
3	72001	72500	72250	85	1182.28	19.8636	6	0.047	6	0	0.094	85	0.35236	average
3	72501	73000	72750	72	1182.19	19.8621	8	0.349	8	0.003	0.698	72	0.326894	average
3	73001	73500	73250	68	1034.03	17.3728	7	0.435	7	0.005	0.87	68	0.379457	average
3	73501	74000	73750	83	1216.81	20.4437	11	1.975	11	0.02	3.95	83	0.338702	average
3	74001	74500	74250	77	1450.58	24.3714	9	0.798	9	0.008	1.596	77	0.339984	average
3	74501	75000	74750	84	1558.8	26.1895	7	0.414	7	0.004	0.828	84	0.324563	average
3	75001	75500	75250	98	1618.32	27.1895	10	0.459	10	0.005	0.918	98	0.350094	average
3	75501	76000	75750	93	1847.24	31.0356	8	0.382	8	0.004	0.764	93	0.268011	average
3	76001	76500	76250	100	1691.81	28.4242	13	0.769	13	0.007	1.538	100	0.264817	average
3	76501	77000	76750	107	1709.37	28.7193	9	0.712	9	0.007	1.424	107	0.279956	average
3	77001	77500	77250	98	2146	36.0551	7	1.014	7	0.01	2.028	98	0.26555	average
3	77501	78000	77750	65	2656.31	44.6288	8	1.01	8	0.011	2.02	65	0.223113	average
3	78001	78500	78250	71	2769.14	46.5245	6	0.935	6	0.009	1.87	71	0.248125	average
3	78501	79000	78750	37	2797.89	47.0076	5	0.59	5	0.006	1.18	37	0.188953	average
3	79001	79500	79250	81	2189.14	36.7798	9	1.331	9	0.014	2.662	81	0.226185	average
3	79501	80000	79750	85	1457.87	24.4938	9	0.78	9	0.008	1.56	85	0.358887	average
3	80001	80500	80250	87	1404.54	23.5978	5	0.807	5	0.008	1.614	87	0.396189	average
3	80501	81000	80750	72	1609.32	27.0383	10	0.508	10	0.005	1.016	72	0.289319	average
3	81001	81500	81250	94	1536.89	25.8215	6	0.686	6	0.007	1.372	94	0.276538	average
3	81501	82000	81750	101	1062.18	17.8457	13	0.171	13	0.002	0.342	101	0.366237	average
3	82001	82500	82250	113	802.513	13.4831	10	0.943	10	0.009	1.886	113	0.339479	average
3	82501	83000	82750	89	796.427	13.3808	10	0.855	10	0.009	1.71	89	0.334981	average
3	83001	83500	83250	73	825.603	13.871	2	0.286	2	0.003	0.572	73	0.347473	average
3	83501	84000	83750	105	889.962	14.9523	5	0.924	5	0.009	1.848	105	0.296267	average
3	84001	84500	84250	112	888.714	14.9314	10	0.825	10	0.008	1.65	112	0.310124	average
3	84501	85000	84750	72	1013.83	17.0335	5	1.089	5	0.012	2.178	72	0.309749	average
3	85001	85500	85250	82	1232.16	20.7016	9	0.423	9	0.005	0.846	82	0.339912	average
3	85501	86000	85750	93	1225.46	20.5891	7	1.214	7	0.012	2.428	93	0.352578	average
3	86001	86500	86250	87	1200.78	20.1744	9	0.549	9	0.006	1.098	87	0.327471	average
3	86501	87000	86750	84	1207.87	20.2935	7	0.618	7	0.005	1.236	84	0.361776	average
3	87001	87500	87250	81	1426.98	23.9747	9	0.655	9	0.006	1.31	81	0.300202	average
3	87501	88000	87750	87	2006.69	33.7145	10	0.62	10	0.006	1.24	87	0.268285	average
3	88001	88500	88250	55	2495.07	41.9199	5	0.304	5	0.003	0.608	55	0.37511	average
3	88501	89000	88750	71	2712.23	45.5683	7	0.091	7	0.001	0.182	71	0.312457	average
3	89001	89500	89250	66	2649.33	44.5116	6	0.401	6	0.004	0.802	66	0.303809	average
3	89501	90000	89750	90	2648.68	44.5006	6	0.099	6	0.001	0.198	90	0.193827	average
3	90001	90500	90250	80	2675.6	44.953	3	0.417	3	0.004	0.834	80	0.259928	average
3	90501	91000	90750	89	2641.54	44.3807	8	0.315	8	0.002	0.63	89	0.257598	average
3	91001	91500	91250	61	2712.2	45.5678	4	0.51	4	0.005	1.02	61	0.37269	average
3	91501	92000	91750	43	2780.49	46.7152	5	0.367	5	0.005	0.734	43	0.260356	average
3	92001	92500	92250	81	2712.57	45.5741	7	0.312	7	0.003	0.624	81	0.233311	average
3	92501	93000	92750	94	2546	42.7755	6	1.16	6	0.011	2.32	94	0.300351	average
3	93001	93500	93250	79	2355.1	39.5682	3	0.526	3	0.005	1.052	79	0.279565	average
3	93501	94000	93750	68	1746.75	29.3473	10	0.928	10	0.01	1.856	68	0.354735	average
3	94001	94500	94250	84	1227.49	20.6231	10	0.104	10	0.001	0.208	84	0.293187	average
3	94501	95000	94750	71	1261.68	21.1975	4	0.857	4	0.009	1.714	71	0.374023	average
3	95001	95500	95250	107	1228.94	20.6476	10	0.591	10	0.006	1.182	107	0.312661	average
3	95501	96000	95750	80	1208.21	20.2993	7	0.673	7	0.006	1.346	80	0.376261	average
3	96001	96500	96250	95	1237.84	20.7971	10	0.08	10	0.001	0.16	95	0.372287	average
3	96501	97000	96750	79	1201.75	20.1906	10	0.39	10	0.004	0.78	79	0.348778	average
3	97001	97500	97250	111	1175.41	19.7481	10	0.465	10	0.005	0.93	111	0.341488	average
3	97501	98000	97750	85	1027.25	17.2589	11	0.812	11	0.008	1.624	85	0.282271	average
3	98001	98500	98250	77	898.961	15.1035	8	0.149	8	0.001	0.298	77	0.341345	average
3	98501	99000	98750	100	953.1	16.0131	11	1.275	11	0.013	2.55	100	0.340029	average
3	99001	99500	99250	79	1197.77	20.1239	10	0.715	10	0.007	1.43	79	0.344118	average
3	99501	100000	99750	100	1326.84	22.2923	4	0.204	4	0.002	0.408	100	0.328897	average
3	100001	100500	100250	86	1247.74	20.9634	10	0.359	10	0.004	0.718	86	0.3118	average
3	100501	101000	100750	74	1297.8	21.8044	6	0.495	6	0.005	0.99	74	0.17607	average
3	101001	101500	101250	93	1431.41	24.0492	13	0.864	13	0.008	1.728	93	0.284437	average
3	101501	102000	101750	107	2046.81	34.3887	7	0.46	7	0.004	0.92	107	0.373678	average
3	102001	102500	102250	47	2081.02	34.9634	4	0.611	4	0.005	1.222	47	0.262759	average
3	102501	103000	102750	53	2194.11	36.8635	7	0.06	7	0.001	0.12	53	0.468934	average
3	103001	103500	103250	75	2361.77	39.6803	4	0.128	4	0.001	0.256	75	0.306947	average
3	103501	104000	103750	58	2373.5	39.8774	7	0	7	0	0	58	0.292936	average
3	104001	104500	104250	79	2588.14	43.4835	6	0.171	6	0.002	0.342	79	0.364474	average
3	104501	105000	104750	88	1931.66	32.4539	10	0.286	10	0.003	0.572	88	0.398879	average
3	105001	105500	105250	75	1812.77	30.4565	5	0.178	5	0.001	0.356	75	0.235182	average
3	105501	106000	105750	50	1457.16	24.4819	3	0.041	3	0	0.082	50	0.322166	average
3	107001	107500	107250	60	2495.33	41.9243	8	0.046	8	0	0.092	60	0.26537	average
3	108001	108500	108250	97	2179.61	36.6198	13	0.057	13	0	0.114	97	0.301305	average
3	108501	109000	108750	79	2205.27	37.0508	10	0.103	10	0	0.206	79	0.270104	average
3	109001	109500	109250	79	2177.53	36.5849	11	0.126	11	0	0.252	79	0.384095	average
3	109501	110000	109750	57	2160.37	36.2965	8	0	8	0	0	57	0.43245	average
3	110001	110500	110250	72	2163.38	36.347	9	0.093	9	0	0.186	72	0.359032	average
3	110501	111000	110750	88	2160.2	36.2938	12	0.183	12	0.002	0.366	88	0.295729	average
3	111001	111500	111250	95	2056.96	34.5591	9	0.403	9	0.003	0.806	95	0.312704	average
3	111501	112000	111750	88	1701.01	28.5788	10	0.431	10	0.003	0.862	88	0.256072	average
3	112001	112500	112250	78	1536.4	25.8131	9	0.209	9	0.002	0.418	78	0.338169	average
3	112501	113000	112750	96	1186.73	19.9383	9	0.92	9	0.01	1.84	96	0.360862	average
3	113001	113500	113250	107	939.159	15.7789	10	0.424	10	0.005	0.848	107	0.375252	average
3	113501	114000	113750	86	1110.44	18.6566	6	0.651	6	0.007	1.302	86	0.37095	average
3	114001	114500	114250	76	1163.45	19.5472	6	0.195	6	0.002	0.39	76	0.399111	average
3	114501	115000	114750	81	1158	19.4556	9	0.063	9	0.001	0.126	81	0.371533	average
3	115001	115500	115250	75	1576.01	26.4787	6	0.984	6	0.01	1.968	75	0.334899	average
3	115501	116000	115750	57	2219.37	37.2878	6	0.207	6	0.002	0.414	57	0.283556	average
3	116001	116500	116250	77	2140.31	35.9595	6	0.599	6	0.006	1.198	77	0.345558	average
3	116501	117000	116750	74	1901.49	31.947	5	0.553	5	0.006	1.106	74	0.3765	average
3	117001	117500	117250	54	2346.07	39.4166	5	1.458	5	0.014	2.916	54	0.247896	average
3	117501	118000	117750	65	2114.66	35.5286	5	0.327	5	0.003	0.654	65	0.311142	average
3	118001	118500	118250	84	1700.06	28.5628	10	0.074	10	0.001	0.148	84	0.380517	average
3	118501	119000	118750	73	1854.44	31.1566	7	0.471	7	0.004	0.942	73	0.290954	average
3	119001	119500	119250	50	2180.64	36.6371	7	0.62	7	0.006	1.24	50	0.217874	average
3	119501	120000	119750	48	2154.48	36.1976	3	0.142	3	0.001	0.284	48	0.409128	average
3	120001	120500	120250	60	2199.5	36.954	5	0.456	5	0.004	0.912	60	0.391754	average
3	120501	121000	120750	67	2634.33	44.2595	5	0.323	5	0.003	0.646	67	0.276674	average
3	121001	121500	121250	91	2565.57	43.1044	7	1.245	7	0.013	2.49	91	0.265003	average
3	121501	122000	121750	83	2573.45	43.2367	9	0.214	9	0.002	0.428	83	0.294805	average
3	122001	122500	122250	64	2357.8	39.6135	7	1.018	7	0.01	2.036	64	0.247622	average
3	122501	123000	122750	74	2261.19	37.9904	6	0.378	6	0.003	0.756	74	0.19661	average
3	123001	123500	123250	84	1629.95	27.385	7	0.645	7	0.007	1.29	84	0.324552	average
3	123501	124000	123750	76	1644.53	27.6298	8	0.197	8	0.002	0.394	76	0.327343	average
3	124001	124500	124250	80	1673.49	28.1164	8	0.13	8	0.001	0.26	80	0.258545	average
3	124501	125000	124750	36	1720.42	28.9048	4	1.324	4	0.014	2.648	36	0.236925	average
3	125001	125500	125250	76	1569.16	26.3635	8	0.984	8	0.01	1.968	76	0.289445	average
3	125501	126000	125750	85	1448.26	24.3323	7	0.717	7	0.007	1.434	85	0.263287	average
3	126001	126500	126250	87	1324.21	22.2481	8	0.989	8	0.01	1.978	87	0.325969	average
3	126501	127000	126750	63	1613.21	27.1036	8	0.655	8	0.007	1.31	63	0.257701	average
3	127001	127500	127250	93	1979.23	33.2531	6	0.684	6	0.007	1.368	93	0.236707	average
3	127501	128000	127750	93	1847.1	31.0332	7	1.171	7	0.012	2.342	93	0.260267	average
3	128001	128500	128250	123	1439.2	24.18	10	0.754	10	0.009	1.508	123	0.257775	average
3	128501	129000	128750	99	1287.65	21.6338	10	1.398	10	0.013	2.796	99	0.337013	average
3	129001	129500	129250	65	1263.97	21.236	7	0.305	7	0.003	0.61	65	0.340085	average
3	129501	130000	129750	42	1340.45	22.521	2	0.592	2	0.006	1.184	42	0.334002	average
3	130001	130500	130250	82	1465.21	24.6171	10	1.446	10	0.015	2.892	82	0.308148	average
3	130501	131000	130750	83	1488.05	25.0008	7	1.231	7	0.012	2.462	83	0.250674	average
3	131001	131500	131250	102	1679.43	28.2163	9	0.103	9	0.001	0.206	102	0.300203	average
3	131501	132000	131750	80	2028.01	34.0728	10	0.399	10	0.004	0.798	80	0.281285	average
3	132001	132500	132250	75	1960.37	32.9364	9	0.16	9	0.002	0.32	75	0.280269	average
3	132501	133000	132750	91	1872.12	31.4536	11	0.052	11	0.001	0.104	91	0.30509	average
3	133001	133500	133250	88	1773.56	29.7977	5	1.348	5	0.013	2.696	88	0.288037	average
3	133501	134000	133750	96	1514.98	25.4533	8	0.858	8	0.009	1.716	96	0.247991	average
3	134001	134500	134250	106	1463.99	24.5966	11	0.923	11	0.009	1.846	106	0.239567	average
3	134501	135000	134750	65	1471.12	24.7164	6	0.061	6	0.001	0.122	65	0.314584	average
3	135001	135500	135250	85	1873.07	31.4696	7	0.982	7	0.01	1.964	85	0.280096	average
3	135501	136000	135750	76	2424.12	40.7278	8	0.412	8	0.004	0.824	76	0.273417	average
3	136001	136500	136250	74	2972.84	49.9469	6	0.446	6	0.004	0.892	74	0.162884	average
3	136501	137000	136750	69	3058.54	51.3867	8	0.374	8	0.004	0.748	69	0.273122	average
3	137001	137500	137250	65	2612.98	43.901	4	0.287	4	0.003	0.574	65	0.235404	average
3	137501	138000	137750	54	2338.06	39.2818	6	0.656	6	0.007	1.312	54	0.248472	average
3	138001	138500	138250	107	2310.19	38.8136	9	0.492	9	0.005	0.984	107	0.182057	average
3	138501	139000	138750	93	2242.53	37.6769	7	0.621	7	0.007	1.242	93	0.193022	average
3	139001	139500	139250	75	1192.6	20.037	9	0.883	9	0.009	1.766	75	0.264295	average
3	139501	140000	139750	92	1405.45	23.613	10	1.025	10	0.011	2.05	92	0.322656	average
3	140001	140500	140250	74	1522.36	25.5774	7	0.369	7	0.004	0.738	74	0.351555	average
3	140501	141000	140750	74	1492.69	25.0788	12	0.456	12	0.005	0.912	74	0.327254	average
3	141001	141500	141250	102	1090.02	18.3135	8	0.441	8	0.004	0.882	102	0.345293	average
3	141501	142000	141750	82	1030.83	17.319	7	0.608	7	0.005	1.216	82	0.357923	average
3	142001	142500	142250	89	1552.69	26.0868	13	0.92	13	0.009	1.84	89	0.257	average
3	142501	143000	142750	93	2030.49	34.1145	10	0.537	10	0.004	1.074	93	0.287932	average
3	143001	143500	143250	85	2081.66	34.9741	6	0.289	6	0.003	0.578	85	0.228843	average
3	143501	144000	143750	76	2396.59	40.2653	5	0	5	0	0	76	0.20368	average
3	144001	144500	144250	75	2430.35	40.8324	5	0.78	5	0.008	1.56	75	0.271081	average
3	144501	145000	144750	90	2473.52	41.5578	11	0.76	11	0.008	1.52	90	0.26191	average
3	145001	145500	145250	93	2044.45	34.349	14	0.805	14	0.009	1.61	93	0.264557	average
3	145501	146000	145750	86	2601.5	43.708	10	0.674	10	0.007	1.348	86	0.27966	average
3	146001	146500	146250	90	2778.17	46.6762	9	0.057	9	0.001	0.114	90	0.227887	average
3	146501	147000	146750	90	2747.52	46.1613	12	0.573	12	0.006	1.146	90	0.216073	average
3	147001	147500	147250	81	2464.75	41.4105	6	0.138	6	0.001	0.276	81	0.238279	average
3	147501	148000	147750	79	2304.49	38.718	6	0.322	6	0.003	0.644	79	0.255111	average
3	148001	148500	148250	74	1980.24	33.2702	9	0.212	9	0.002	0.424	74	0.242058	average
3	148501	149000	148750	86	2011.7	33.7987	6	1.001	6	0.011	2.002	86	0.304313	average
3	149001	149500	149250	81	1943.14	32.6468	7	0.585	7	0.005	1.17	81	0.277888	average
3	149501	150000	149750	76	1447.92	24.3266	4	0.405	4	0.003	0.81	76	0.270591	average
3	150001	150500	150250	66	1444.39	24.2674	3	0.545	3	0.005	1.09	66	0.267519	average
3	150501	151000	150750	82	1434.99	24.1093	11	0.889	11	0.008	1.778	82	0.310624	average
3	151001	151500	151250	100	1414.47	23.7646	9	0.659	9	0.007	1.318	100	0.220386	average
3	151501	152000	151750	85	1581.58	26.5722	10	0.514	10	0.004	1.028	85	0.278111	average
3	152001	152500	152250	86	1430.95	24.0416	7	0.865	7	0.008	1.73	86	0.281748	average
3	152501	153000	152750	104	1192.65	20.0379	7	1.862	7	0.018	3.724	104	0.249703	average
3	153001	153500	153250	93	863.763	14.5122	11	1.385	11	0.014	2.77	93	0.250273	average
3	153501	154000	153750	51	1003.39	16.8581	4	0.531	4	0.005	1.062	51	0.316451	average
3	154001	154500	154250	72	1005.99	16.9016	6	0.412	6	0.005	0.824	72	0.313873	average
3	154501	155000	154750	115	892.052	14.9874	10	1.965	10	0.019	3.93	115	0.318012	average
3	155001	155500	155250	98	814.286	13.6809	9	0.33	9	0.004	0.66	98	0.329885	average
3	155501	156000	155750	98	1027.06	17.2557	10	0.795	10	0.008	1.59	98	0.306027	average
3	156001	156500	156250	92	937	15.7426	10	0.317	10	0.003	0.634	92	0.27652	average
3	156501	157000	156750	101	960.861	16.1435	10	0.546	10	0.006	1.092	101	0.327055	average
3	157001	157500	157250	78	915.962	15.3891	11	0.529	11	0.005	1.058	78	0.348587	average
3	157501	158000	157750	107	967.318	16.252	12	0.181	12	0.002	0.362	107	0.349598	average
3	158001	158500	158250	88	975.636	16.3917	12	0.804	12	0.008	1.608	88	0.359623	average
3	158501	159000	158750	72	945.486	15.8852	9	0.451	9	0.004	0.902	72	0.279585	average
3	159001	159500	159250	97	1065.28	17.8978	10	0.307	10	0.003	0.614	97	0.333058	average
3	159501	160000	159750	85	1101.04	18.4986	13	0.279	13	0.003	0.558	85	0.30982	average
3	160001	160500	160250	94	1127.52	18.9436	6	1.173	6	0.012	2.346	94	0.34777	average
3	160501	161000	160750	94	1219.79	20.4937	9	0.908	9	0.008	1.816	94	0.32718	average
3	161001	161500	161250	85	1323.2	22.2312	5	0.094	5	0.001	0.188	85	0.34253	average
3	161501	162000	161750	87	1353.52	22.7405	6	0.172	6	0.002	0.344	87	0.299526	average
3	162001	162500	162250	79	1482.59	24.9092	4	0.693	4	0.007	1.386	79	0.320956	average
3	162501	163000	162750	88	1904.41	31.9961	8	0.227	8	0.002	0.454	88	0.306936	average
3	163001	163500	163250	59	1969.22	33.085	6	0.458	6	0.005	0.916	59	0.320188	average
3	163501	164000	163750	62	1817.34	30.5332	3	0.074	3	0.001	0.148	62	0.367959	average
3	164001	164500	164250	39	1718.15	28.8668	2	0.155	2	0.002	0.31	39	0.272899	average
3	164501	165000	164750	76	1328.38	22.3182	4	0.257	4	0.002	0.514	76	0.34003	average
3	165001	165500	165250	85	1393.4	23.4106	8	0.319	8	0.003	0.638	85	0.262296	average
3	165501	166000	165750	98	1659.35	27.8788	9	0.459	9	0.004	0.918	98	0.282993	average
3	166001	166500	166250	96	1711.46	28.7543	6	0.136	6	0.001	0.272	96	0.349567	average
3	166501	167000	166750	84	1714.31	28.8022	13	0.292	13	0.003	0.584	84	0.394002	average
3	167001	167500	167250	100	1415.86	23.788	10	0.711	10	0.008	1.422	100	0.353736	average
3	167501	168000	167750	97	1128.56	18.961	7	0.376	7	0.003	0.752	97	0.325212	average
3	168001	168500	168250	102	1465.43	24.6208	10	0.298	10	0.002	0.596	102	0.272157	average
3	168501	169000	168750	82	2172.07	36.4932	9	0.28	9	0.003	0.56	82	0.279904	average
3	169001	169500	169250	86	2235.44	37.5578	8	0	8	0	0	86	0.22436	average
3	169501	170000	169750	83	2507.08	42.1217	5	0.336	5	0.003	0.672	83	0.253248	average
3	170001	170500	170250	85	2529.52	42.4986	6	0.31	6	0.003	0.62	85	0.283621	average
3	170501	171000	170750	62	2753.18	46.2563	5	0.55	5	0.004	1.1	62	0.272289	average
3	171001	171500	171250	62	3172.16	53.2957	8	0.749	8	0.008	1.498	62	0.219699	average
3	171501	172000	171750	89	3422.28	57.498	9	0.651	9	0.006	1.302	89	0.134062	average
3	172001	172500	172250	73	3640.51	61.1644	5	0.747	5	0.007	1.494	73	0.164128	average
3	172501	173000	172750	92	3593.61	60.3765	12	0.209	12	0.003	0.418	92	0.189812	average
3	173001	173500	173250	111	3258.68	54.7494	7	0.292	7	0.003	0.584	111	0.196208	average
3	173501	174000	173750	73	2817.03	47.3291	4	0.296	4	0.003	0.592	73	0.255671	average
3	174001	174500	174250	84	2879.87	48.3849	8	0.354	8	0.004	0.708	84	0.196624	average
3	174501	175000	174750	89	2861.93	48.0835	7	0.851	7	0.008	1.702	89	0.1744	average
3	175001	175500	175250	72	3022.24	50.7768	6	0.273	6	0.002	0.546	72	0.168221	average
3	175501	176000	175750	97	1928.76	32.4053	10	0.903	10	0.009	1.806	97	0.30593	average
3	176001	176500	176250	68	1594.07	26.7821	6	0.122	6	0.001	0.244	68	0.318156	average
3	176501	177000	176750	101	1635.5	27.4781	8	0.898	8	0.008	1.796	101	0.276269	average
3	177001	177500	177250	101	1462.42	24.5702	10	0.785	10	0.008	1.57	101	0.257372	average
3	177501	178000	177750	71	1249.55	20.9938	8	0.818	8	0.008	1.636	71	0.310968	average
3	178001	178500	178250	102	1371.17	23.0371	10	0.228	10	0.003	0.456	102	0.244998	average
3	178501	179000	178750	116	1429.53	24.0177	10	0.264	10	0.002	0.528	116	0.333723	average
3	179001	179500	179250	76	1572.17	26.4142	6	0.682	6	0.007	1.364	76	0.291178	average
3	179501	180000	179750	110	1449.98	24.3613	7	0.414	7	0.004	0.828	110	0.302745	average
3	180001	180500	180250	85	1419.75	23.8534	8	0.436	8	0.004	0.872	85	0.278442	average
3	180501	181000	180750	89	973	16.3474	9	0.465	9	0.004	0.93	89	0.39903	average
3	181001	181500	181250	65	949.969	15.9605	12	0.25	12	0.002	0.5	65	0.38434	average
3	181501	182000	181750	64	1048.36	17.6136	8	0.43	8	0.004	0.86	64	0.312989	average
3	182001	182500	182250	92	1089.28	18.3011	7	0.288	7	0.003	0.576	92	0.337587	average
3	182501	183000	182750	54	1402.65	23.566	5	0.127	5	0.001	0.254	54	0.415927	average
3	183001	183500	183250	62	1400.63	23.5321	8	0.062	8	0	0.124	62	0.307307	average
3	183501	184000	183750	71	1411.39	23.7129	6	0.045	6	0	0.09	71	0.35146	average
3	184001	184500	184250	83	1142.63	19.1974	12	0.376	12	0.004	0.752	83	0.342958	average
3	184501	185000	184750	108	974.056	16.3652	8	0.241	8	0.001	0.482	108	0.293356	average
3	185001	185500	185250	94	1065.41	17.9001	11	0.586	11	0.005	1.172	94	0.398338	average
3	185501	186000	185750	78	1400.49	23.5297	4	0.376	4	0.004	0.752	78	0.332401	average
3	186001	186500	186250	51	1406.61	23.6325	5	0.212	5	0.002	0.424	51	0.319047	average
3	186501	187000	186750	97	1751.13	29.4209	8	0.651	8	0.006	1.302	97	0.305652	average
3	187001	187500	187250	92	2397.01	40.2724	10	0.815	10	0.009	1.63	92	0.243157	average
3	187501	188000	187750	78	3082.29	51.7859	9	1.1	9	0.01	2.2	78	0.145571	average
3	188001	188500	188250	76	3356.33	56.3899	5	1.018	5	0.01	2.036	76	0.122082	average
3	188501	189000	188750	76	2999.88	50.4012	6	1.495	6	0.016	2.99	76	0.215237	average
3	189001	189500	189250	78	2511.68	42.1989	7	0.443	7	0.005	0.886	78	0.220917	average
3	189501	190000	189750	98	2337.53	39.273	7	0.364	7	0.003	0.728	98	0.288522	average
3	190001	190500	190250	100	1965.65	33.025	7	1.696	7	0.017	3.392	100	0.282084	average
3	190501	191000	190750	77	947.377	15.9169	7	0.215	7	0.002	0.43	77	0.334263	average
3	191001	191500	191250	70	980.257	16.4694	9	1.305	9	0.013	2.61	70	0.375797	average
3	191501	192000	191750	93	869.032	14.6007	10	0.627	10	0.007	1.254	93	0.306659	average
3	192001	192500	192250	86	819.919	13.7755	8	0.462	8	0.005	0.924	86	0.328427	average
3	192501	193000	192750	101	849.644	14.2749	10	0.746	10	0.007	1.492	101	0.327867	average
3	193001	193500	193250	91	891.802	14.9832	11	0.374	11	0.004	0.748	91	0.313245	average
3	193501	194000	193750	80	889.462	14.9439	7	0.747	7	0.007	1.494	80	0.317596	average
3	194001	194500	194250	66	970.788	16.3103	9	1.741	9	0.018	3.482	66	0.316717	average
3	194501	195000	194750	67	899.672	15.1155	7	0.554	7	0.006	1.108	67	0.324887	average
3	195001	195500	195250	84	947.488	15.9188	7	0.927	7	0.01	1.854	84	0.363413	average
3	195501	196000	195750	96	916.271	15.3943	6	0.219	6	0.002	0.438	96	0.380516	average
3	196001	196500	196250	101	809.099	13.5937	9	0.814	9	0.008	1.628	101	0.365304	average
3	196501	197000	196750	92	744.348	12.5058	8	0.165	8	0.001	0.33	92	0.358597	average
3	197001	197500	197250	89	738.618	12.4096	8	0.424	8	0.005	0.848	89	0.352064	average
3	197501	198000	197750	94	727	12.2144	6	0.394	6	0.004	0.788	94	0.322969	average
3	198001	198500	198250	100	700.91	11.776	9	0.62	9	0.006	1.24	100	0.333774	average
3	198501	199000	198750	79	701.734	11.7899	6	0.138	6	0.002	0.276	79	0.362161	average
3	199001	199500	199250	78	791.346	13.2955	7	1.037	7	0.011	2.074	78	0.319118	average
3	199501	200000	199750	91	1043.56	17.5329	9	0.559	9	0.006	1.118	91	0.280315	average
3	200001	200500	200250	85	1311.02	22.0266	12	0.436	12	0.005	0.872	85	0.384005	average
3	200501	201000	200750	75	1458.23	24.4998	6	0.743	6	0.008	1.486	75	0.318399	average
3	201001	201500	201250	80	1898.08	31.8897	4	0.337	4	0.004	0.674	80	0.278577	average
3	201501	202000	201750	96	2038.29	34.2455	10	0.962	10	0.01	1.924	96	0.270706	average
3	202001	202500	202250	85	2132.51	35.8284	10	0.39	10	0.003	0.78	85	0.27194	average
3	202501	203000	202750	101	1879.11	31.5711	10	1.141	10	0.012	2.282	101	0.3174	average
3	203001	203500	203250	102	632.275	10.6229	7	1.26	7	0.012	2.52	102	0.327246	average
3	203501	204000	203750	90	639.978	10.7523	7	0.785	7	0.007	1.57	90	0.368522	average
3	204001	204500	204250	83	807.542	13.5676	7	0.805	7	0.008	1.61	83	0.279224	average
3	204501	205000	204750	79	806.646	13.5525	4	0.265	4	0.003	0.53	79	0.342125	average
3	205001	205500	205250	106	782.406	13.1453	8	0.632	8	0.006	1.264	106	0.361965	average
3	205501	206000	205750	81	915.63	15.3836	9	0.43	9	0.004	0.86	81	0.337848	average
3	206001	206500	206250	98	1212.12	20.365	9	0.653	9	0.006	1.306	98	0.316385	average
3	206501	207000	206750	87	1397.31	23.4763	6	1.085	6	0.011	2.17	87	0.264406	average
3	207001	207500	207250	87	1428.02	23.9923	7	0.238	7	0.003	0.476	87	0.249064	average
3	207501	208000	207750	99	1359.22	22.8364	6	0.629	6	0.006	1.258	99	0.30199	average
3	208001	208500	208250	115	1047.83	17.6048	10	1.807	10	0.018	3.614	115	0.342616	average
3	208501	209000	208750	103	675.417	11.3477	6	1.14	6	0.011	2.28	103	0.340349	average
3	209001	209500	209250	111	631.775	10.6145	12	0.721	12	0.007	1.442	111	0.310368	average
3	209501	210000	209750	100	613.47	10.307	11	1.075	11	0.01	2.15	100	0.355424	average
3	210001	210500	210250	118	684.237	11.4959	11	0.584	11	0.007	1.168	118	0.354183	average
3	210501	211000	210750	110	935.027	15.7095	7	0.516	7	0.005	1.032	110	0.344247	average
3	211001	211500	211250	104	1104.89	18.5634	13	0.861	13	0.009	1.722	104	0.324077	average
3	211501	212000	211750	100	1100.9	18.4963	9	0.466	9	0.005	0.932	100	0.367697	average
3	212001	212500	212250	88	1138.48	19.1276	8	0.443	8	0.004	0.886	88	0.257305	average
3	212501	213000	212750	103	1010.99	16.9857	14	0.888	14	0.008	1.776	103	0.386495	average
3	213001	213500	213250	90	922.189	15.4938	7	0.358	7	0.003	0.716	90	0.378241	average
3	213501	214000	213750	112	988.205	16.6029	12	0.272	12	0.002	0.544	112	0.23546	average
3	214001	214500	214250	97	968.443	16.2709	13	0.684	13	0.007	1.368	97	0.354144	average
3	214501	215000	214750	111	1316.85	22.1244	8	0.799	8	0.008	1.598	111	0.229634	average
3	215001	215500	215250	91	1457.89	24.4941	7	1.017	7	0.011	2.034	91	0.33318	average
3	215501	216000	215750	64	1785.27	29.9944	5	0.251	5	0.003	0.502	64	0.234024	average
3	216001	216500	216250	90	1658.64	27.867	6	0.397	6	0.004	0.794	90	0.335296	average
3	216501	217000	216750	109	1453.69	24.4235	8	0.453	8	0.004	0.906	109	0.31313	average
3	217001	217500	217250	100	1011.6	16.996	7	1.12	7	0.011	2.24	100	0.290611	average
3	217501	218000	217750	114	683.333	11.4807	8	0.931	8	0.009	1.862	114	0.33016	average
3	218001	218500	218250	105	685.533	11.5177	10	1.09	10	0.011	2.18	105	0.308713	average
3	218501	219000	218750	103	707.087	11.8798	4	0.644	4	0.008	1.288	103	0.317296	average
3	219001	219500	219250	103	785.505	13.1973	9	0.734	9	0.008	1.468	103	0.366179	average
3	219501	220000	219750	81	1111.78	18.6791	7	0.315	7	0.003	0.63	81	0.308571	average
3	220001	220500	220250	85	1077.35	18.1007	9	0.716	9	0.008	1.432	85	0.316617	average
3	220501	221000	220750	84	969.762	16.293	9	1.804	9	0.018	3.608	84	0.296473	average
3	221001	221500	221250	109	858.982	14.4318	6	1.547	6	0.016	3.094	109	0.29295	average
3	221501	222000	221750	87	892.46	14.9943	11	1.046	11	0.009	2.092	87	0.232957	average
3	222001	222500	222250	115	795.339	13.3626	9	1.313	9	0.012	2.626	115	0.285712	average
3	222501	223000	222750	94	727.734	12.2267	4	0.391	4	0.004	0.782	94	0.32481	average
3	223001	223500	223250	105	702.886	11.8092	6	0.789	6	0.007	1.578	105	0.284686	average
3	223501	224000	223750	62	649.339	10.9096	4	0.341	4	0.004	0.682	62	0.29583	average
4	1	500	250	57	1530.86	25.7201	6	0.279	6	0.003	0.558	57	0.282293	average
4	501	1000	750	83	1873.46	31.4761	6	0.048	6	0	0.096	83	0.151877	average
4	1001	1500	1250	89	1938.52	32.5692	9	0.098	9	0.001	0.196	89	0.310882	average
4	1501	2000	1750	64	2014.08	33.8387	4	0.048	4	0	0.096	64	0.263294	average
4	2001	2500	2250	56	1882.38	31.6259	8	0.274	8	0.002	0.548	56	0.271935	average
4	2501	3000	2750	75	1826.97	30.6951	4	0.195	4	0.002	0.39	75	0.287607	average
4	3001	3500	3250	69	1419.72	23.8529	7	0.071	7	0	0.142	69	0.31252	average
4	3501	4000	3750	81	1317.25	22.1312	4	0.924	4	0.009	1.848	81	0.341655	average
4	4001	4500	4250	102	1258.66	21.1468	10	0.443	10	0.005	0.886	102	0.330583	average
4	4501	5000	4750	108	1174.53	19.7333	8	0.507	8	0.006	1.014	108	0.316872	average
4	5001	5500	5250	107	815.533	13.7018	8	1.955	8	0.019	3.91	107	0.305454	average
4	5501	6000	5750	89	991.978	16.6663	13	0.101	13	0.001	0.202	89	0.319053	average
4	6001	6500	6250	81	1021.65	17.1649	10	0.393	10	0.003	0.786	81	0.384887	average
4	6501	7000	6750	80	1405.35	23.6114	9	1.035	9	0.01	2.07	80	0.239801	average
4	7001	7500	7250	117	1660.25	27.8939	10	0.223	10	0.002	0.446	117	0.29857	average
4	7501	8000	7750	88	1660.03	27.8904	10	2.102	10	0.021	4.204	88	0.33053	average
4	8001	8500	8250	80	2060.11	34.6121	3	0.454	3	0.004	0.908	80	0.204828	average
4	8501	9000	8750	80	1852.33	31.1211	4	1.198	4	0.012	2.396	80	0.301892	average
4	9001	9500	9250	78	1811.38	30.4332	4	0.392	4	0.005	0.784	78	0.286936	average
4	9501	10000	9750	92	1200.99	20.1779	9	0.845	9	0.008	1.69	92	0.345418	average
4	10001	10500	10250	70	800.714	13.4529	5	1.09	5	0.011	2.18	70	0.286803	average
4	10501	11000	10750	89	611.382	10.2719	10	1.911	10	0.019	3.822	89	0.356439	average
4	11001	11500	11250	81	787.802	13.2359	11	0.992	11	0.011	1.984	81	0.350901	average
4	11501	12000	11750	78	941.372	15.8161	5	1.125	5	0.012	2.25	78	0.351537	average
4	12001	12500	12250	94	903.979	15.1878	6	0.528	6	0.005	1.056	94	0.370541	average
4	12501	13000	12750	76	725.526	12.1896	9	0.816	9	0.009	1.632	76	0.386403	average
4	13001	13500	13250	70	748.029	12.5677	8	1.951	8	0.019	3.902	70	0.345945	average
4	13501	14000	13750	83	858.554	14.4246	8	0.401	8	0.004	0.802	83	0.328734	average
4	14001	14500	14250	97	986.866	16.5804	8	0.854	8	0.008	1.708	97	0.365699	average
4	14501	15000	14750	83	1100.53	18.4901	7	0.864	7	0.008	1.728	83	0.394585	average
4	15001	15500	15250	102	1438.42	24.167	13	0.917	13	0.009	1.834	102	0.297758	average
4	15501	16000	15750	98	1369.8	23.014	10	0.952	10	0.011	1.904	98	0.298309	average
4	16001	16500	16250	92	1255.84	21.0994	9	1.561	9	0.016	3.122	92	0.360889	average
4	16501	17000	16750	75	1287.28	21.6277	5	1.137	5	0.011	2.274	75	0.333522	average
4	17001	17500	17250	67	1311.6	22.0362	6	0.11	6	0.001	0.22	67	0.319633	average
4	17501	18000	17750	51	1494.18	25.1038	9	0.025	9	0	0.05	51	0.314012	average
4	18001	18500	18250	70	1472.31	24.7365	9	0.395	9	0.004	0.79	70	0.395567	average
4	18501	19000	18750	87	1550.78	26.0548	10	1.044	10	0.01	2.088	87	0.267481	average
4	19001	19500	19250	79	1104.67	18.5597	7	0.512	7	0.004	1.024	79	0.366323	average
4	19501	20000	19750	77	1090.38	18.3195	7	0.488	7	0.005	0.976	77	0.401764	average
4	20001	20500	20250	84	1122.4	18.8576	6	0.733	6	0.007	1.466	84	0.375724	average
4	20501	21000	20750	72	731.694	12.2933	11	1.292	11	0.013	2.584	72	0.383815	average
4	21001	21500	21250	100	770.33	12.9424	10	0.68	10	0.006	1.36	100	0.337494	average
4	21501	22000	21750	86	862.698	14.4942	7	0.488	7	0.005	0.976	86	0.343497	average
4	22001	22500	22250	95	800.284	13.4456	11	0.684	11	0.006	1.368	95	0.371727	average
4	22501	23000	22750	87	763.529	12.8281	11	0.207	11	0.002	0.414	87	0.320049	average
4	23001	23500	23250	100	657.31	11.0435	9	0.916	9	0.008	1.832	100	0.338227	average
4	23501	24000	23750	77	677.935	11.39	6	1.768	6	0.018	3.536	77	0.34026	average
4	24001	24500	24250	94	917.84	15.4207	7	0.752	7	0.008	1.504	94	0.331732	average
4	24501	25000	24750	81	1081.77	18.1748	10	0.419	10	0.003	0.838	81	0.338109	average
4	25001	25500	25250	100	1095.38	18.4036	11	1.011	11	0.009	2.022	100	0.343417	average
4	25501	26000	25750	91	1098.52	18.4563	13	1.369	13	0.015	2.738	91	0.357372	average
4	26001	26500	26250	104	1143.62	19.214	12	0.493	12	0.005	0.986	104	0.356964	average
4	26501	27000	26750	74	1129.05	18.9693	7	0.268	7	0.003	0.536	74	0.319819	average
4	27001	27500	27250	84	1155.46	19.413	11	0.613	11	0.006	1.226	84	0.266955	average
4	27501	28000	27750	84	1150.46	19.329	12	1.322	12	0.013	2.644	84	0.309337	average
4	28001	28500	28250	94	1582.54	26.5884	9	0.513	9	0.005	1.026	94	0.241815	average
4	28501	29000	28750	83	1494.31	25.1061	4	0.372	4	0.004	0.744	83	0.240722	average
4	29001	29500	29250	95	1377.28	23.1399	7	0.465	7	0.005	0.93	95	0.316751	average
4	29501	30000	29750	94	1420.03	23.8581	10	0.458	10	0.004	0.916	94	0.307441	average
4	30001	30500	30250	103	1367.15	22.9695	10	0.556	10	0.005	1.112	103	0.318518	average
4	30501	31000	30750	96	1254.68	21.0799	9	0.661	9	0.007	1.322	96	0.232828	average
4	31001	31500	31250	73	927.74	15.587	7	0.483	7	0.005	0.966	73	0.31293	average
4	31501	32000	31750	100	1059.36	17.7984	8	0.922	8	0.01	1.844	100	0.326398	average
4	32001	32500	32250	60	929.733	15.6205	5	0.338	5	0.003	0.676	60	0.332196	average
4	32501	33000	32750	46	1335	22.4294	1	1.063	1	0.011	2.126	46	0.237436	average
4	33001	33500	33250	77	1585.92	26.6452	6	0.047	6	0	0.094	77	0.296968	average
4	33501	34000	33750	72	1637.83	27.5174	7	0.479	7	0.005	0.958	72	0.29985	average
4	34001	34500	34250	66	2001.61	33.6291	8	1.15	8	0.011	2.3	66	0.25239	average
4	34501	35000	34750	77	1837.06	30.8647	9	0.191	9	0.002	0.382	77	0.313323	average
4	35001	35500	35250	41	1895.71	31.8499	3	0.378	3	0.004	0.756	41	0.204365	average
4	35501	36000	35750	60	1864.15	31.3197	7	0.515	7	0.005	1.03	60	0.32981	average
4	36001	36500	36250	77	1741.3	29.2557	12	1.08	12	0.011	2.16	77	0.354568	average
4	36501	37000	36750	97	1773.38	29.7947	12	1.031	12	0.009	2.062	97	0.289649	average
4	37001	37500	37250	106	1374.77	23.0977	9	0.195	9	0.002	0.39	106	0.333726	average
4	37501	38000	37750	85	1269.82	21.3344	10	0.709	10	0.007	1.418	85	0.315385	average
4	38001	38500	38250	72	1294.25	21.7448	8	0.789	8	0.008	1.578	72	0.256113	average
4	38501	39000	38750	66	1414.62	23.7672	8	0.352	8	0.003	0.704	66	0.297034	average
4	39001	39500	39250	75	1349.15	22.6671	6	0.054	6	0.001	0.108	75	0.358523	average
4	39501	40000	39750	71	1332.83	22.393	8	0.457	8	0.004	0.914	71	0.365917	average
4	40001	40500	40250	89	1479.65	24.8597	7	0.402	7	0.005	0.804	89	0.376556	average
4	40501	41000	40750	84	1591.87	26.7451	5	0.379	5	0.004	0.758	84	0.261533	average
4	41001	41500	41250	70	1754.56	29.4784	6	0.175	6	0.002	0.35	70	0.21445	average
4	41501	42000	41750	62	1763.37	29.6265	5	0	5	0	0	62	0.119352	average
4	42001	42500	42250	86	1454.4	24.4354	11	0.316	11	0.003	0.632	86	0.29487	average
4	42501	43000	42750	93	1345.94	22.6132	10	0.221	10	0.003	0.442	93	0.269373	average
4	43001	43500	43250	87	1325.57	22.2711	10	0.185	10	0.002	0.37	87	0.316695	average
4	43501	44000	43750	59	1284.12	21.5746	4	0.168	4	0.002	0.336	59	0.323554	average
4	44001	44500	44250	84	1207.32	20.2843	7	0.119	7	0.001	0.238	84	0.334488	average
4	44501	45000	44750	83	1111.06	18.667	8	0.106	8	0.001	0.212	83	0.34839	average
4	45001	45500	45250	75	1184.45	19.9001	6	0.133	6	0.001	0.266	75	0.379122	average
4	45501	46000	45750	65	1205.94	20.2611	7	0.188	7	0.002	0.376	65	0.317821	average
4	46001	46500	46250	77	1175.22	19.745	8	0.158	8	0.002	0.316	77	0.315249	average
4	46501	47000	46750	80	1103.34	18.5373	8	0.395	8	0.004	0.79	80	0.397036	average
4	47001	47500	47250	81	945.951	15.893	10	0.354	10	0.004	0.708	81	0.369842	average
4	47501	48000	47750	79	928.266	15.5959	8	0.107	8	0.001	0.214	79	0.32533	average
4	48001	48500	48250	80	987.625	16.5932	6	0.304	6	0.003	0.608	80	0.391108	average
4	48501	49000	48750	93	1027.89	17.2697	11	0.283	11	0.003	0.566	93	0.333417	average
4	49001	49500	49250	117	1042.35	17.5126	6	0.338	6	0.004	0.676	117	0.247847	average
4	49501	50000	49750	71	1129.72	18.9805	8	0.368	8	0.004	0.736	71	0.322691	average
4	50001	50500	50250	91	1467.85	24.6614	12	0.773	12	0.007	1.546	91	0.340927	average
4	50501	51000	50750	94	1539.74	25.8694	10	0.182	10	0.003	0.364	94	0.389704	average
4	51001	51500	51250	70	1262.21	21.2066	9	0.652	9	0.006	1.304	70	0.29546	average
4	51501	52000	51750	84	1101.29	18.5028	9	0.312	9	0.004	0.624	84	0.370114	average
4	52001	52500	52250	85	1034.92	17.3877	9	0.246	9	0.002	0.492	85	0.323545	average
4	52501	53000	52750	96	993.177	16.6864	9	0.854	9	0.009	1.708	96	0.330213	average
4	53001	53500	53250	80	931.025	15.6422	5	0.584	5	0.006	1.168	80	0.344444	average
4	53501	54000	53750	95	912.874	15.3373	9	0.555	9	0.005	1.11	95	0.340986	average
4	54001	54500	54250	75	892.44	14.994	2	0.262	2	0.003	0.524	75	0.335068	average
4	54501	55000	54750	81	842.173	14.1494	8	0.275	8	0.003	0.55	81	0.350939	average
4	55001	55500	55250	94	951.862	15.9923	10	0.472	10	0.005	0.944	94	0.340413	average
4	55501	56000	55750	86	987.209	16.5862	8	0.097	8	0	0.194	86	0.281329	average
4	56001	56500	56250	93	1066.23	17.9137	8	0.542	8	0.005	1.084	93	0.33127	average
4	56501	57000	56750	109	1090.02	18.3135	10	0.642	10	0.005	1.284	109	0.329219	average
4	57001	57500	57250	104	1092.08	18.3481	11	0.563	11	0.005	1.126	104	0.31903	average
4	57501	58000	57750	91	1003.75	16.864	10	0.676	10	0.008	1.352	91	0.340505	average
4	58001	58500	58250	84	1061.7	17.8377	12	0.416	12	0.004	0.832	84	0.32908	average
4	58501	59000	58750	81	1093.48	18.3717	9	0.602	9	0.006	1.204	81	0.369242	average
4	59001	59500	59250	68	992.706	16.6785	8	0.321	8	0.003	0.642	68	0.347989	average
4	59501	60000	59750	84	937.929	15.7582	8	0.654	8	0.006	1.308	84	0.306897	average
4	60001	60500	60250	89	905.562	15.2144	8	0.866	8	0.009	1.732	89	0.368089	average
4	60501	61000	60750	84	1230.73	20.6775	9	0.21	9	0.002	0.42	84	0.372796	average
4	61001	61500	61250	85	1337.55	22.4723	7	0.293	7	0.003	0.586	85	0.334255	average
4	61501	62000	61750	77	2261.73	37.9995	5	0.841	5	0.008	1.682	77	0.229199	average
4	62001	62500	62250	75	3113.21	52.3053	8	0.992	8	0.009	1.984	75	0.172723	average
4	62501	63000	62750	86	2841.3	47.7369	7	0.238	7	0.003	0.476	86	0.309217	average
4	63001	63500	63250	56	1891.52	31.7795	7	0.95	7	0.009	1.9	56	0.369089	average
4	63501	64000	63750	82	2538.87	42.6557	8	0.336	8	0.004	0.672	82	0.219197	average
4	64001	64500	64250	104	2730.43	45.8742	9	0.79	9	0.008	1.58	104	0.259519	average
4	64501	65000	64750	119	2444.5	41.0702	10	0.405	10	0.004	0.81	119	0.292342	average
4	65001	65500	65250	115	1553.94	26.1078	7	0.855	7	0.009	1.71	115	0.286775	average
4	65501	66000	65750	72	1100.15	18.4837	7	0.963	7	0.01	1.926	72	0.240905	average
4	66001	66500	66250	106	1243.57	20.8932	13	0.426	13	0.004	0.852	106	0.282225	average
4	66501	67000	66750	97	1311.78	22.0394	10	0.487	10	0.003	0.974	97	0.381754	average
4	67001	67500	67250	89	1304.4	21.9154	6	0.898	6	0.008	1.796	89	0.334945	average
4	67501	68000	67750	91	1189.92	19.992	10	0.758	10	0.008	1.516	91	0.278832	average
4	68001	68500	68250	77	1150.42	19.3282	7	0.409	7	0.004	0.818	77	0.273785	average
4	68501	69000	68750	99	1353.02	22.7322	6	0.245	6	0.002	0.49	99	0.298125	average
4	69001	69500	69250	87	1437.45	24.1507	12	0.324	12	0.004	0.648	87	0.317904	average
4	69501	70000	69750	91	1439.48	24.1849	7	0.463	7	0.005	0.926	91	0.291337	average
4	70001	70500	70250	86	1730.28	29.0705	10	0.666	10	0.006	1.332	86	0.286266	average
4	70501	71000	70750	94	1524.07	25.6061	8	0.626	8	0.008	1.252	94	0.278216	average
4	71001	71500	71250	97	1434.9	24.1078	12	0.442	12	0.004	0.884	97	0.230575	average
4	71501	72000	71750	82	1387.44	23.3105	10	0.399	10	0.004	0.798	82	0.298439	average
4	72001	72500	72250	74	1411.74	23.7188	10	0.666	10	0.007	1.332	74	0.316986	average
4	72501	73000	72750	77	1491.47	25.0583	7	0.626	7	0.006	1.252	77	0.313438	average
4	73001	73500	73250	111	1963.13	32.9826	9	0.669	9	0.006	1.338	111	0.329249	average
4	73501	74000	73750	76	1848.37	31.0546	2	0.458	2	0.005	0.916	76	0.274946	average
4	74001	74500	74250	94	1805.09	30.3274	6	0.594	6	0.006	1.188	94	0.264784	average
4	74501	75000	74750	83	1665.3	27.9789	9	0.504	9	0.005	1.008	83	0.353263	average
4	75001	75500	75250	61	1469.02	24.6811	8	0.464	8	0.004	0.928	61	0.377906	average
4	75501	76000	75750	92	1415.37	23.7797	9	0.513	9	0.005	1.026	92	0.295876	average
4	76001	76500	76250	94	1455.02	24.4459	11	0.693	11	0.007	1.386	94	0.303625	average
4	76501	77000	76750	103	1812.83	30.4576	12	0.109	12	0.002	0.218	103	0.208864	average
4	77001	77500	77250	108	1835.78	30.843	6	0.344	6	0.003	0.688	108	0.250418	average
4	77501	78000	77750	78	1859.14	31.2356	7	0.532	7	0.005	1.064	78	0.333398	average
4	78001	78500	78250	90	1718.2	28.8676	5	0.559	5	0.006	1.118	90	0.312955	average
4	78501	79000	78750	83	1539.93	25.8724	9	0.449	9	0.004	0.898	83	0.278374	average
4	79001	79500	79250	109	1283.2	21.5592	8	0.863	8	0.009	1.726	109	0.294012	average
4	79501	80000	79750	97	1270.74	21.3498	10	0.12	10	0.001	0.24	97	0.315873	average
4	80001	80500	80250	97	1196.87	20.1086	10	0.468	10	0.005	0.936	97	0.368247	average
4	80501	81000	80750	74	1162.76	19.5356	8	0.512	8	0.006	1.024	74	0.372928	average
4	81001	81500	81250	85	1301.19	21.8614	9	0.192	9	0.002	0.384	85	0.275541	average
4	81501	82000	81750	105	1300.05	21.8422	12	0.626	12	0.007	1.252	105	0.290877	average
4	82001	82500	82250	94	1288.74	21.6523	8	0.628	8	0.005	1.256	94	0.275562	average
4	82501	83000	82750	122	1279.2	21.4919	10	0.614	10	0.007	1.228	122	0.32487	average
4	83001	83500	83250	85	1451.24	24.3823	9	0.178	9	0.002	0.356	85	0.32194	average
4	83501	84000	83750	75	1444.2	24.2641	5	0.096	5	0.001	0.192	75	0.320579	average
4	84001	84500	84250	76	1403.53	23.5808	9	0.514	9	0.006	1.028	76	0.31491	average
4	84501	85000	84750	78	1314.72	22.0887	6	0.684	6	0.007	1.368	78	0.343841	average
4	85001	85500	85250	87	1175.98	19.7577	12	0.402	12	0.005	0.804	87	0.308399	average
4	85501	86000	85750	85	1018.01	17.1037	8	0.366	8	0.004	0.732	85	0.387934	average
4	86001	86500	86250	105	955.657	16.0561	11	1.028	11	0.01	2.056	105	0.308978	average
4	86501	87000	86750	101	917.505	15.4151	10	0.632	10	0.006	1.264	101	0.290682	average
4	87001	87500	87250	103	800.272	13.4454	11	0.574	11	0.005	1.148	103	0.356524	average
4	87501	88000	87750	93	777.688	13.066	9	0.639	9	0.007	1.278	93	0.368729	average
4	88001	88500	88250	109	769.936	12.9357	7	0.975	7	0.01	1.95	109	0.307029	average
4	88501	89000	88750	106	820.321	13.7823	11	0.319	11	0.003	0.638	106	0.396282	average
4	89001	89500	89250	85	1202.32	20.2002	13	0.498	13	0.004	0.996	85	0.318429	average
4	89501	90000	89750	71	1581.77	26.5755	5	0.231	5	0.003	0.462	71	0.319781	average
4	90001	90500	90250	89	1615.72	27.1458	10	0.641	10	0.007	1.282	89	0.342929	average
4	90501	91000	90750	89	1627.89	27.3503	9	0.287	9	0.003	0.574	89	0.245737	average
4	91001	91500	91250	84	1640.86	27.5682	9	0.488	9	0.005	0.976	84	0.333201	average
4	91501	92000	91750	88	1452.92	24.4106	7	0.106	7	0.001	0.212	88	0.3766	average
4	92001	92500	92250	79	1221.96	20.5303	6	0.674	6	0.007	1.348	79	0.290808	average
4	92501	93000	92750	84	1394.25	23.4249	8	0.208	8	0.002	0.416	84	0.286915	average
4	93001	93500	93250	78	1338.68	22.4913	7	0.282	7	0.003	0.564	78	0.372979	average
4	93501	94000	93750	74	1371.92	23.0497	8	0.614	8	0.006	1.228	74	0.393461	average
4	94001	94500	94250	75	1312.79	22.0562	1	0.266	1	0.003	0.532	75	0.291928	average
4	94501	95000	94750	90	1268.83	21.3178	7	1.547	7	0.016	3.094	90	0.364002	average
4	95001	95500	95250	65	1119.02	18.8007	6	0.771	6	0.007	1.542	65	0.30321	average
4	95501	96000	95750	99	1161.28	19.5108	8	0.81	8	0.008	1.62	99	0.257597	average
4	96001	96500	96250	108	1251.58	21.0279	9	0.759	9	0.008	1.518	108	0.308877	average
4	96501	97000	96750	100	1290.14	21.6757	8	0.755	8	0.008	1.51	100	0.268156	average
4	97001	97500	97250	98	1321.29	22.199	11	1.403	11	0.015	2.806	98	0.305928	average
4	97501	98000	97750	107	1260.16	21.172	11	1.156	11	0.012	2.312	107	0.294384	average
4	98001	98500	98250	111	1208.77	20.3087	12	1.177	12	0.012	2.354	111	0.332878	average
4	98501	99000	98750	104	1253.55	21.061	8	0.118	8	0.001	0.236	104	0.274951	average
4	99001	99500	99250	93	1371.29	23.0392	7	1.001	7	0.011	2.002	93	0.322792	average
4	99501	100000	99750	105	1480.99	24.8822	12	0.213	12	0.002	0.426	105	0.316453	average
4	100001	100500	100250	76	1493.63	25.0946	8	0.615	8	0.006	1.23	76	0.273108	average
4	100501	101000	100750	95	1775.66	29.8331	8	1.234	8	0.012	2.468	95	0.214096	average
4	101001	101500	101250	84	2133.93	35.8523	9	0.52	9	0.005	1.04	84	0.257106	average
4	101501	102000	101750	49	2175.94	36.5581	8	0.232	8	0.002	0.464	49	0.241007	average
4	102001	102500	102250	101	1502.4	25.2419	9	0.959	9	0.01	1.918	101	0.29861	average
4	102501	103000	102750	101	1115.91	18.7485	8	0.207	8	0.002	0.414	101	0.308932	average
4	103001	103500	103250	93	1160.92	19.5048	10	0.762	10	0.008	1.524	93	0.325111	average
4	103501	104000	103750	96	1529.48	25.6969	9	0.281	9	0.002	0.562	96	0.312377	average
4	104001	104500	104250	83	1473.78	24.7611	9	0.468	9	0.005	0.936	83	0.299879	average
4	104501	105000	104750	103	1425.75	23.9541	9	0.923	9	0.009	1.846	103	0.318224	average
4	105001	105500	105250	117	1284.54	21.5816	6	0.6	6	0.006	1.2	117	0.286142	average
4	105501	106000	105750	88	1208.43	20.303	10	0.388	10	0.004	0.776	88	0.313382	average
4	106001	106500	106250	104	1255.87	21.0999	8	1.296	8	0.013	2.592	104	0.282314	average
4	106501	107000	106750	81	1445.11	24.2794	6	0.726	6	0.008	1.452	81	0.237432	average
4	107001	107500	107250	82	1725.24	28.986	8	0.712	8	0.008	1.424	82	0.243685	average
4	107501	108000	107750	79	2205.23	37.0502	7	0.594	7	0.006	1.188	79	0.307325	average
4	108001	108500	108250	63	2147.56	36.0812	6	0.659	6	0.006	1.318	63	0.227214	average
4	108501	109000	108750	111	1647.59	27.6812	15	1.556	15	0.015	3.112	111	0.258768	average
4	109001	109500	109250	99	1098.85	18.4618	11	2.048	11	0.021	4.096	99	0.235273	average
4	109501	110000	109750	94	913.957	15.3555	8	0.751	8	0.007	1.502	94	0.301222	average
4	110001	110500	110250	101	799.307	13.4292	11	1.063	11	0.011	2.126	101	0.375387	average
4	110501	111000	110750	95	930.874	15.6397	11	1.841	11	0.02	3.682	95	0.296026	average
4	111001	111500	111250	90	1249.99	21.0012	9	0.877	9	0.009	1.754	90	0.224785	average
4	111501	112000	111750	97	1467.58	24.6569	10	0.858	10	0.008	1.716	97	0.373416	average
4	112001	112500	112250	59	1487.51	24.9917	3	0.04	3	0	0.08	59	0.342846	average
4	112501	113000	112750	46	1584.22	26.6166	4	0.243	4	0.003	0.486	46	0.300368	average
4	113001	113500	113250	81	1447.94	24.3269	6	0.527	6	0.005	1.054	81	0.34102	average
4	113501	114000	113750	99	1218.44	20.4712	4	0.153	4	0.002	0.306	99	0.362913	average
4	114001	114500	114250	75	1017.87	17.1013	6	0.9	6	0.009	1.8	75	0.34121	average
4	114501	115000	114750	96	977.26	16.419	8	0.865	8	0.009	1.73	96	0.234599	average
4	115001	115500	115250	93	857.538	14.4076	10	0.541	10	0.006	1.082	93	0.327968	average
4	115501	116000	115750	108	739.935	12.4317	10	1.436	10	0.015	2.872	108	0.323845	average
4	116001	116500	116250	107	694.57	11.6695	12	0.914	12	0.009	1.828	107	0.312687	average
4	116501	117000	116750	88	902.761	15.1674	7	1.409	7	0.014	2.818	88	0.323277	average
4	117001	117500	117250	92	1052.48	17.6828	11	0.803	11	0.008	1.606	92	0.2846	average
4	117501	118000	117750	99	1232.08	20.7003	5	0.167	5	0.002	0.334	99	0.309396	average
4	118001	118500	118250	89	1032.76	17.3515	7	1.115	7	0.011	2.23	89	0.179841	average
4	118501	119000	118750	81	799.877	13.4388	6	0.187	6	0.002	0.374	81	0.262409	average
5	1	500	250	48	1787.98	30.04	10	0.166	10	0.001	0.332	48	0.218265	average
5	501	1000	750	74	1805.53	30.3348	9	0.54	9	0.004	1.08	74	0.253885	average
5	1001	1500	1250	84	1658.89	27.8712	6	0.493	6	0.005	0.986	84	0.333118	average
5	1501	2000	1750	90	1104.42	18.5555	7	1.011	7	0.01	2.022	90	0.252199	average
5	2001	2500	2250	94	889.372	14.9424	10	1.43	10	0.015	2.86	94	0.337546	average
5	2501	3000	2750	91	824.604	13.8542	11	1.97	11	0.019	3.94	91	0.370338	average
5	3001	3500	3250	69	798.783	13.4204	4	1.063	4	0.011	2.126	69	0.280854	average
5	3501	4000	3750	105	687.838	11.5564	8	1.479	8	0.015	2.958	105	0.328533	average
5	4001	4500	4250	90	672.433	11.2976	11	0.77	11	0.008	1.54	90	0.273678	average
5	4501	5000	4750	102	586.873	9.86009	7	2.063	7	0.02	4.126	102	0.345737	average
5	5001	5500	5250	96	486.74	8.17775	6	1.298	6	0.013	2.596	96	0.310813	desert
5	5501	6000	5750	115	537.843	9.03635	4	0.683	4	0.007	1.366	115	0.281801	average
5	6001	6500	6250	109	839.945	14.112	8	0.973	8	0.01	1.946	109	0.330222	average
5	6501	7000	6750	78	952.667	16.0058	8	1.248	8	0.012	2.496	78	0.280783	average
5	7001	7500	7250	95	974.558	16.3736	6	0.783	6	0.008	1.566	95	0.338659	average
5	7501	8000	7750	82	969.89	16.2952	4	0.293	4	0.003	0.586	82	0.299209	average
5	8001	8500	8250	64	1372.05	23.0519	1	0.612	1	0.006	1.224	64	0.250644	average
5	8501	9000	8750	81	1420.46	23.8652	2	0.781	2	0.008	1.562	81	0.311574	average
5	9001	9500	9250	91	1532.05	25.7402	3	0.173	3	0.002	0.346	91	0.274521	average
5	9501	10000	9750	122	2020.37	33.9444	9	0.666	9	0.007	1.332	122	0.225154	average
5	10001	10500	10250	92	1953.54	32.8216	8	2.091	8	0.02	4.182	92	0.231292	average
5	10501	11000	10750	80	1936.47	32.5349	8	0.884	8	0.009	1.768	80	0.227147	average
5	11001	11500	11250	114	1828.06	30.7134	8	0.733	8	0.008	1.466	114	0.271562	average
5	11501	12000	11750	76	1963.99	32.9971	8	0.203	8	0.003	0.406	76	0.276482	average
5	12001	12500	12250	90	1966.27	33.0354	6	0.865	6	0.009	1.73	90	0.27403	average
5	12501	13000	12750	64	1590.66	26.7247	5	0.77	5	0.009	1.54	64	0.259305	average
5	13001	13500	13250	80	936.062	15.7269	5	0.733	5	0.007	1.466	80	0.31372	average
5	13501	14000	13750	91	927.538	15.5836	7	0.349	7	0.004	0.698	91	0.353492	average
5	14001	14500	14250	97	1157.05	19.4397	10	0.405	10	0.004	0.81	97	0.351312	average
5	14501	15000	14750	84	1260.07	21.1706	11	1.126	11	0.012	2.252	84	0.274791	average
5	15001	15500	15250	89	1257.69	21.1305	5	0.231	5	0.002	0.462	89	0.233927	average
5	15501	16000	15750	83	1156.99	19.4386	7	0.625	7	0.006	1.25	83	0.384841	average
5	16001	16500	16250	106	960.774	16.142	9	0.293	9	0.003	0.586	106	0.322308	average
5	16501	17000	16750	114	1064.65	17.8873	10	1.125	10	0.01	2.25	114	0.345532	average
5	17001	17500	17250	78	1303.14	21.8942	7	0.458	7	0.005	0.916	78	0.322592	average
5	17501	18000	17750	87	1592.7	26.7591	7	0.752	7	0.008	1.504	87	0.336627	average
5	18001	18500	18250	65	2392.02	40.1884	7	0.31	7	0.003	0.62	65	0.231839	average
5	18501	19000	18750	42	2406.62	40.4338	2	0.676	2	0.007	1.352	42	0.276299	average
5	19501	20000	19750	58	2574.34	43.2518	8	1.039	8	0.011	2.078	58	0.303316	average
5	20001	20500	20250	61	2674.21	44.9297	6	0.081	6	0.001	0.162	61	0.265389	average
5	20501	21000	20750	67	2786.69	46.8193	8	0.383	8	0.004	0.766	67	0.242069	average
5	21001	21500	21250	84	1514.35	25.4426	8	0.277	8	0.003	0.554	84	0.347325	average
5	21501	22000	21750	93	1185.17	19.9122	8	1.881	8	0.018	3.762	93	0.343463	average
5	22001	22500	22250	87	912.575	15.3322	9	1.389	9	0.013	2.778	87	0.341975	average
5	22501	23000	22750	81	844.617	14.1905	10	0.55	10	0.006	1.1	81	0.333653	average
5	23001	23500	23250	80	822.112	13.8124	9	0.604	9	0.006	1.208	80	0.399643	average
5	23501	24000	23750	82	771.354	12.9596	6	1.618	6	0.017	3.236	82	0.326249	average
5	24001	24500	24250	91	744.495	12.5083	8	0.684	8	0.006	1.368	91	0.313518	average
5	24501	25000	24750	97	997.979	16.7671	11	2.582	11	0.026	5.164	97	0.274881	average
5	25001	25500	25250	78	1507.4	25.3259	5	0.582	5	0.006	1.164	78	0.372286	average
5	25501	26000	25750	94	1492.59	25.077	12	0.751	12	0.008	1.502	94	0.327861	average
5	26001	26500	26250	94	1178.62	19.802	10	0.755	10	0.007	1.51	94	0.295303	average
5	26501	27000	26750	96	939.073	15.7774	9	2.306	9	0.022	4.612	96	0.304336	average
5	27001	27500	27250	70	967.329	16.2522	6	0.881	6	0.009	1.762	70	0.299903	average
5	27501	28000	27750	80	871.837	14.6478	7	0.449	7	0.005	0.898	80	0.344263	average
5	28001	28500	28250	104	814.567	13.6856	12	1.182	12	0.012	2.364	104	0.384285	average
5	28501	29000	28750	96	854.615	14.3584	12	0.764	12	0.008	1.528	96	0.350961	average
5	29001	29500	29250	99	1131.2	19.0054	9	0.144	9	0.001	0.288	99	0.338062	average
5	29501	30000	29750	84	1157.76	19.4516	9	0.621	9	0.007	1.242	84	0.370896	average
5	30001	30500	30250	73	1131.11	19.0039	9	0.773	9	0.008	1.546	73	0.363123	average
5	30501	31000	30750	90	1080.24	18.1493	10	0.799	10	0.008	1.598	90	0.291407	average
5	31001	31500	31250	80	988.725	16.6116	9	0.674	9	0.007	1.348	80	0.347429	average
5	31501	32000	31750	85	943.929	15.859	8	0.471	8	0.004	0.942	85	0.339527	average
5	32001	32500	32250	88	999.114	16.7862	11	0.485	11	0.005	0.97	88	0.340742	average
5	32501	33000	32750	92	1030.54	17.3142	6	1.151	6	0.011	2.302	92	0.268451	average
5	33001	33500	33250	91	1041.38	17.4964	12	0.897	12	0.009	1.794	91	0.358747	average
5	33501	34000	33750	91	1005.82	16.8989	10	0.43	10	0.004	0.86	91	0.306689	average
5	34001	34500	34250	78	979.077	16.4495	9	0.815	9	0.008	1.63	78	0.374152	average
5	34501	35000	34750	86	1255.16	21.0881	6	2.663	6	0.026	5.326	86	0.33298	average
5	35001	35500	35250	58	1720.74	28.9103	4	1.18	4	0.012	2.36	58	0.360785	average
5	35501	36000	35750	101	1713.53	28.7892	8	0.232	8	0.002	0.464	101	0.363581	average
5	36001	36500	36250	69	1657.01	27.8396	8	0.118	8	0.001	0.236	69	0.368249	average
5	36501	37000	36750	70	1682.19	28.2625	5	0.377	5	0.004	0.754	70	0.382097	average
5	37001	37500	37250	65	1636.26	27.491	6	0.688	6	0.007	1.376	65	0.346822	average
5	37501	38000	37750	96	1739.93	29.2326	4	0.203	4	0.002	0.406	96	0.34915	average
5	38001	38500	38250	72	1689.74	28.3894	2	0.296	2	0.003	0.592	72	0.363317	average
5	38501	39000	38750	65	1659.02	27.8732	5	0.588	5	0.006	1.176	65	0.351293	average
5	39001	39500	39250	75	2477	41.6163	5	0.179	5	0.002	0.358	75	0.220259	average
5	39501	40000	39750	82	2444.56	41.0713	6	0.484	6	0.005	0.968	82	0.236754	average
5	40001	40500	40250	62	2193.84	36.8588	4	0.269	4	0.003	0.538	62	0.310622	average
5	40501	41000	40750	63	1945	32.6781	8	0.495	8	0.005	0.99	63	0.243379	average
5	41001	41500	41250	56	1901.48	31.9469	5	0.103	5	0.001	0.206	56	0.293997	average
5	41501	42000	41750	67	1514.6	25.4469	3	0.229	3	0.002	0.458	67	0.255787	average
5	42001	42500	42250	82	1081.62	18.1724	5	0.895	5	0.009	1.79	82	0.27847	average
5	42501	43000	42750	103	904.553	15.1975	12	0.846	12	0.01	1.692	103	0.391664	average
5	43001	43500	43250	50	990.52	16.6418	5	0.368	5	0.004	0.736	50	0.378796	average
5	43501	44000	43750	67	973.896	16.3625	7	1.137	7	0.01	2.274	67	0.400594	average
5	44001	44500	44250	91	888.176	14.9223	10	0.227	10	0.002	0.454	91	0.234324	average
5	44501	45000	44750	112	867.777	14.5796	12	0.409	12	0.004	0.818	112	0.349506	average
5	45001	45500	45250	91	1093.59	18.3735	10	0.835	10	0.008	1.67	91	0.32147	average
5	45501	46000	45750	103	1874.84	31.4994	9	0.656	9	0.007	1.312	103	0.235322	average
5	46001	46500	46250	107	1968.77	33.0774	12	0.358	12	0.003	0.716	107	0.3148	average
5	46501	47000	46750	70	1963.61	32.9908	7	0.092	7	0	0.184	70	0.323389	average
5	47001	47500	47250	59	1844.78	30.9943	8	0.056	8	0.001	0.112	59	0.239102	average
5	47501	48000	47750	83	1833.14	30.7988	8	0.064	8	0	0.128	83	0.23005	average
5	48001	48500	48250	73	2032.62	34.1501	7	0.162	7	0.002	0.324	73	0.325575	average
5	48501	49000	48750	68	2407.91	40.4555	9	0.206	9	0.002	0.412	68	0.350627	average
5	49001	49500	49250	48	2413.21	40.5445	7	0.169	7	0.002	0.338	48	0.224311	average
5	49501	50000	49750	92	2373.51	39.8775	7	0.196	7	0.002	0.392	92	0.315519	average
5	50001	50500	50250	98	2452.5	41.2046	5	0.239	5	0.002	0.478	98	0.267769	average
5	50501	51000	50750	66	2528.92	42.4886	8	0.197	8	0.002	0.394	66	0.189635	average
5	51001	51500	51250	81	2070.99	34.7948	11	0.309	11	0.003	0.618	81	0.365444	average
5	51501	52000	51750	69	2141.19	35.9743	9	0.07	9	0.001	0.14	69	0.358817	average
5	52001	52500	52250	77	2214.74	37.21	6	0.248	6	0.002	0.496	77	0.307665	average
5	52501	53000	52750	87	2082.32	34.9852	8	0.766	8	0.007	1.532	87	0.301242	average
5	53001	53500	53250	79	2059.42	34.6004	7	0.212	7	0.002	0.424	79	0.239601	average
5	53501	54000	53750	73	2126.47	35.7269	6	0.434	6	0.005	0.868	73	0.23033	average
5	54001	54500	54250	91	2072.33	34.8174	7	0.321	7	0.003	0.642	91	0.240128	average
5	54501	55000	54750	93	1994.56	33.5107	10	0.552	10	0.006	1.104	93	0.231651	average
5	55001	55500	55250	90	1527.61	25.6655	8	0.801	8	0.008	1.602	90	0.317481	average
5	55501	56000	55750	105	1919.17	32.2441	6	0.925	6	0.009	1.85	105	0.286139	average
5	56001	56500	56250	95	2030.23	34.1101	2	1.357	2	0.013	2.714	95	0.260382	average
5	56501	57000	56750	77	2263.23	38.0248	2	0.208	2	0.002	0.416	77	0.275329	average
5	57001	57500	57250	86	1925.06	32.343	10	0.743	10	0.007	1.486	86	0.214964	average
5	57501	58000	57750	73	1690.38	28.4003	5	0.099	5	0.001	0.198	73	0.236725	average
5	58001	58500	58250	84	1689.04	28.3776	9	0.2	9	0.002	0.4	84	0.29949	average
5	58501	59000	58750	105	1747.41	29.3584	8	0.348	8	0.004	0.696	105	0.313673	average
5	59001	59500	59250	97	1251.73	21.0304	5	0.312	5	0.003	0.624	97	0.363567	average
5	59501	60000	59750	80	1356.88	22.797	7	0.193	7	0.002	0.386	80	0.275658	average
5	60001	60500	60250	108	1422.37	23.8974	7	0.113	7	0.002	0.226	108	0.307717	average
5	60501	61000	60750	87	1471.92	24.7298	8	0.549	8	0.006	1.098	87	0.330073	average
5	61001	61500	61250	101	1279.02	21.4889	9	0.978	9	0.009	1.956	101	0.353522	average
5	61501	62000	61750	95	1068	17.9435	8	0.448	8	0.005	0.896	95	0.310113	average
5	62001	62500	62250	101	825.109	13.8627	10	0.882	10	0.009	1.764	101	0.365004	average
5	62501	63000	62750	109	928	15.5914	5	0.344	5	0.003	0.688	109	0.308805	average
5	63001	63500	63250	96	1119	18.8004	9	0.656	9	0.006	1.312	96	0.334357	average
5	63501	64000	63750	105	1276.18	21.4412	10	0.49	10	0.005	0.98	105	0.333022	average
5	64001	64500	64250	88	1347.41	22.6379	8	0.28	8	0.002	0.56	88	0.328528	average
5	64501	65000	64750	96	1317.1	22.1288	10	0.106	10	0.001	0.212	96	0.301754	average
5	65001	65500	65250	109	1226.75	20.6108	8	0.745	8	0.008	1.49	109	0.30469	average
5	65501	66000	65750	85	1067.46	17.9345	6	0.432	6	0.004	0.864	85	0.302816	average
5	66001	66500	66250	93	923.215	15.511	6	0.623	6	0.006	1.246	93	0.346066	average
5	66501	67000	66750	74	940.473	15.801	10	0.239	10	0.002	0.478	74	0.32398	average
5	67001	67500	67250	86	948.942	15.9432	10	0.282	10	0.003	0.564	86	0.344324	average
5	67501	68000	67750	103	1715.48	28.8218	10	0.907	10	0.008	1.814	103	0.305188	average
5	68001	68500	68250	87	1987.57	33.3934	12	0.177	12	0.001	0.354	87	0.341598	average
5	68501	69000	68750	89	2140.01	35.9545	9	0.279	9	0.002	0.558	89	0.225622	average
5	69001	69500	69250	102	1850.91	31.0973	9	0.184	9	0.001	0.368	102	0.28242	average
5	69501	70000	69750	102	1740.53	29.2428	12	0.608	12	0.006	1.216	102	0.321444	average
5	70001	70500	70250	107	1399.17	23.5075	12	0.64	12	0.007	1.28	107	0.340492	average
5	70501	71000	70750	90	1301.83	21.8722	9	0.907	9	0.01	1.814	90	0.339348	average
5	71001	71500	71250	89	1309.62	22.003	10	0.61	10	0.006	1.22	89	0.386929	average
5	71501	72000	71750	92	1344.46	22.5883	7	0.293	7	0.003	0.586	92	0.307594	average
5	72001	72500	72250	79	1206.34	20.2678	8	0.401	8	0.004	0.802	79	0.306426	average
5	72501	73000	72750	99	1048.27	17.6121	11	0.704	11	0.007	1.408	99	0.324102	average
5	73501	74000	73750	93	874.774	14.6971	10	0.572	10	0.006	1.144	93	0.372152	average
5	74001	74500	74250	79	890.62	14.9634	10	1.012	10	0.01	2.024	79	0.33883	average
5	74501	75000	74750	91	791.681	13.3011	8	0.448	8	0.005	0.896	91	0.351433	average
5	75001	75500	75250	101	843.287	14.1681	12	0.545	12	0.005	1.09	101	0.34288	average
5	75501	76000	75750	80	1123.53	18.8764	6	0.321	6	0.003	0.642	80	0.359574	average
5	76001	76500	76250	84	1112.74	18.6952	6	0.244	6	0.003	0.488	84	0.354732	average
5	76501	77000	76750	78	1107.65	18.6098	6	1.251	6	0.014	2.502	78	0.334616	average
5	77001	77500	77250	105	1208.77	20.3087	8	0.525	8	0.006	1.05	105	0.332788	average
5	77501	78000	77750	101	1560.18	26.2127	13	0.329	13	0.003	0.658	101	0.327916	average
5	78001	78500	78250	36	2016.19	33.8742	7	0.284	7	0.003	0.568	36	0.325126	average
5	78501	79000	78750	55	2048.58	34.4184	8	0.395	8	0.003	0.79	55	0.242112	average
5	79001	79500	79250	60	2066.18	34.7141	9	0.351	9	0.004	0.702	60	0.322441	average
5	79501	80000	79750	94	1893.74	31.8169	10	0.884	10	0.009	1.768	94	0.300922	average
5	80001	80500	80250	92	1347.52	22.6398	10	0.682	10	0.006	1.364	92	0.325206	average
5	80501	81000	80750	114	1095.58	18.4069	6	0.689	6	0.007	1.378	114	0.33523	average
5	81001	81500	81250	97	1001.49	16.8262	10	1.281	10	0.013	2.562	97	0.359199	average
5	81501	82000	81750	87	887.46	14.9103	7	0.273	7	0.003	0.546	87	0.314929	average
5	82001	82500	82250	72	917.847	15.4208	8	0	8	0	0	72	0.358616	average
5	82501	83000	82750	66	923.833	15.5214	3	0.037	3	0	0.074	66	0.284984	average
5	83001	83500	83250	69	922.754	15.5033	4	0.182	4	0.002	0.364	69	0.289579	average
5	83501	84000	83750	100	837.64	14.0733	11	0.618	11	0.007	1.236	100	0.356888	average
5	84001	84500	84250	85	731.776	12.2946	12	0.746	12	0.007	1.492	85	0.348833	average
5	84501	85000	84750	91	752.451	12.642	8	1.075	8	0.011	2.15	91	0.345697	average
5	85001	85500	85250	84	783.071	13.1564	11	0.33	11	0.003	0.66	84	0.354665	average
5	85501	86000	85750	94	766.394	12.8762	8	0.3	8	0.004	0.6	94	0.325991	average
5	86001	86500	86250	83	661.554	11.1148	8	1.682	8	0.017	3.364	83	0.360648	average
5	86501	87000	86750	102	599.794	10.0772	10	0.995	10	0.009	1.99	102	0.340712	average
5	87001	87500	87250	87	924.046	15.525	8	0.535	8	0.005	1.07	87	0.324707	average
5	87501	88000	87750	134	1106.2	18.5854	9	0.962	9	0.01	1.924	134	0.313678	average
5	88001	88500	88250	93	1177.77	19.7879	8	0.443	8	0.005	0.886	93	0.307589	average
5	88501	89000	88750	98	1165.22	19.577	10	0.614	10	0.006	1.228	98	0.268375	average
5	89001	89500	89250	92	840.489	14.1211	9	1.651	9	0.017	3.302	92	0.319659	average
5	89501	90000	89750	92	809.228	13.5959	7	1.165	7	0.012	2.33	92	0.318859	average
5	90001	90500	90250	99	933.455	15.683	9	0.526	9	0.005	1.052	99	0.362355	average
5	90501	91000	90750	83	1143.86	19.218	11	0.843	11	0.008	1.686	83	0.343346	average
5	91001	91500	91250	81	1172.31	19.696	7	0.445	7	0.004	0.89	81	0.298178	average
5	91501	92000	91750	92	1350.34	22.6871	6	0.094	6	0.001	0.188	92	0.30592	average
5	92001	92500	92250	93	1268.14	21.3061	7	1.011	7	0.01	2.022	93	0.352014	average
5	92501	93000	92750	98	1135.3	19.0742	11	0.53	11	0.006	1.06	98	0.351232	average
5	93001	93500	93250	118	1003.02	16.8518	9	0.566	9	0.005	1.132	118	0.380087	average
5	93501	94000	93750	97	1052.44	17.6822	8	0.851	8	0.008	1.702	97	0.306467	average
5	94001	94500	94250	79	1046.76	17.5867	10	0.697	10	0.007	1.394	79	0.354528	average
5	94501	95000	94750	78	1165.45	19.5808	9	0.961	9	0.009	1.922	78	0.3885	average
5	95001	95500	95250	91	1180.32	19.8306	8	0.778	8	0.008	1.556	91	0.375943	average
5	95501	96000	95750	97	1136.65	19.0969	9	0.441	9	0.004	0.882	97	0.354452	average
5	96001	96500	96250	94	1293.57	21.7334	11	1.157	11	0.011	2.314	94	0.333324	average
5	96501	97000	96750	76	1300.68	21.8529	6	0.747	6	0.007	1.494	76	0.335894	average
5	97001	97500	97250	83	1446.39	24.3008	8	0.709	8	0.007	1.418	83	0.341173	average
5	97501	98000	97750	80	1452.2	24.3985	6	0.268	6	0.003	0.536	80	0.350487	average
5	98001	98500	98250	94	1528.49	25.6803	10	0.767	10	0.008	1.534	94	0.31008	average
5	98501	99000	98750	109	1506.55	25.3117	9	0.914	9	0.009	1.828	109	0.283217	average
5	99001	99500	99250	93	1538.77	25.8531	8	0.566	8	0.006	1.132	93	0.311221	average
5	99501	100000	99750	101	1349.39	22.6711	10	1.347	10	0.013	2.694	101	0.351174	average
5	100001	100500	100250	101	1083.73	18.2079	11	0.569	11	0.006	1.138	101	0.334053	average
5	100501	101000	100750	92	1044.17	17.5432	10	0.421	10	0.004	0.842	92	0.345279	average
5	101001	101500	101250	85	1125.71	18.9131	8	1.252	8	0.012	2.504	85	0.350371	average
5	101501	102000	101750	90	1088.72	18.2917	9	1.18	9	0.011	2.36	90	0.306652	average
5	102001	102500	102250	96	1005.76	16.8979	10	0.971	10	0.011	1.942	96	0.320051	average
5	102501	103000	102750	84	832.976	13.9949	9	0.822	9	0.008	1.644	84	0.34232	average
5	103001	103500	103250	99	980.374	16.4713	9	1.148	9	0.012	2.296	99	0.33104	average
5	103501	104000	103750	104	1269.52	21.3293	11	0.886	11	0.009	1.772	104	0.324535	average
5	104001	104500	104250	88	1818.17	30.5472	12	0.507	12	0.006	1.014	88	0.270184	average
5	104501	105000	104750	94	1671.8	28.088	2	0.297	2	0.003	0.594	94	0.240908	average
5	105001	105500	105250	91	1424.87	23.9393	9	0.454	9	0.005	0.908	91	0.317093	average
5	105501	106000	105750	92	1199.67	20.1558	5	0.234	5	0.002	0.468	92	0.279093	average
5	106001	106500	106250	123	1101.46	18.5056	7	0.392	7	0.005	0.784	123	0.299836	average
6	1	500	250	39	1161.59	19.516	3	0.153	3	0.002	0.306	39	0.372757	average
6	501	1000	750	62	1317.21	22.1305	10	0.379	10	0.004	0.758	62	0.260302	average
6	1001	1500	1250	55	1327.85	22.3094	4	0.246	4	0.002	0.492	55	0.278649	average
6	1501	2000	1750	70	1337.31	22.4683	1	0	1	0	0	70	0.304556	average
6	2001	2500	2250	77	1665.42	27.9808	1	0.774	1	0.008	1.548	77	0.32386	average
6	2501	3000	2750	78	1674.55	28.1343	7	0.201	7	0.002	0.402	78	0.327914	average
6	3001	3500	3250	83	1664.73	27.9693	5	0.581	5	0.006	1.162	83	0.319386	average
6	3501	4000	3750	94	1468.19	24.6672	8	0.958	8	0.009	1.916	94	0.290315	average
6	4001	4500	4250	65	1140.89	19.1682	8	0.422	8	0.004	0.844	65	0.4065	average
6	4501	5000	4750	71	989.789	16.6295	6	0.681	6	0.008	1.362	71	0.351265	average
6	5001	5500	5250	78	1040.27	17.4776	7	1.063	7	0.011	2.126	78	0.40578	average
6	5501	6000	5750	48	1218.48	20.4718	3	0.107	3	0.001	0.214	48	0.413087	average
6	6001	6500	6250	103	1281.75	21.5347	8	0.571	8	0.005	1.142	103	0.345402	average
6	6501	7000	6750	82	1487.12	24.9852	7	1.039	7	0.01	2.078	82	0.254283	average
6	7001	7500	7250	99	1576.73	26.4907	8	0.683	8	0.008	1.366	99	0.2714	average
6	7501	8000	7750	73	1592.49	26.7556	11	0.896	11	0.009	1.792	73	0.305775	average
6	8001	8500	8250	74	1627.77	27.3483	7	0.231	7	0.002	0.462	74	0.27732	average
6	8501	9000	8750	75	1593.87	26.7787	10	0.182	10	0.001	0.364	75	0.335867	average
6	9001	9500	9250	58	1598.41	26.8551	8	0.174	8	0.001	0.348	58	0.33511	average
6	9501	10000	9750	66	1605.03	26.9662	8	0.129	8	0	0.258	66	0.280568	average
6	10001	10500	10250	82	1582.77	26.5922	8	0.355	8	0.004	0.71	82	0.370914	average
6	10501	11000	10750	89	1419.73	23.853	9	1.428	9	0.014	2.856	89	0.350898	average
6	11001	11500	11250	85	1261.98	21.2026	7	1.08	7	0.01	2.16	85	0.311766	average
6	11501	12000	11750	93	1045.01	17.5573	11	1.018	11	0.009	2.036	93	0.346815	average
6	12001	12500	12250	109	831.312	13.9669	10	0.772	10	0.008	1.544	109	0.345343	average
6	12501	13000	12750	95	740.958	12.4489	8	1.729	8	0.018	3.458	95	0.341385	average
6	13001	13500	13250	118	868.364	14.5895	9	0.73	9	0.007	1.46	118	0.314177	average
6	13501	14000	13750	70	1035.64	17.3999	9	1.403	9	0.014	2.806	70	0.349976	average
6	14001	14500	14250	79	1085.34	18.2349	5	0.775	5	0.008	1.55	79	0.305096	average
6	14501	15000	14750	94	1344.98	22.5971	11	1.87	11	0.018	3.74	94	0.306668	average
6	15001	15500	15250	79	1321.95	22.2102	7	0.585	7	0.006	1.17	79	0.332907	average
6	15501	16000	15750	103	1308.18	21.9789	10	0.287	10	0.003	0.574	103	0.296119	average
6	16001	16500	16250	99	1156.11	19.4239	11	1.317	11	0.013	2.634	99	0.353079	average
6	16501	17000	16750	106	839.208	14.0996	12	2.207	12	0.022	4.414	106	0.352836	average
6	17001	17500	17250	71	857.324	14.404	7	0.932	7	0.009	1.864	71	0.327317	average
6	17501	18000	17750	94	905.564	15.2144	13	0.974	13	0.01	1.948	94	0.359226	average
6	18001	18500	18250	82	1135.1	19.0709	9	0.92	9	0.009	1.84	82	0.355535	average
6	18501	19000	18750	89	1191.75	20.0227	10	0.31	10	0.004	0.62	89	0.38364	average
6	19001	19500	19250	80	1165.49	19.5814	7	0.756	7	0.007	1.512	80	0.350251	average
6	19501	20000	19750	93	1139.08	19.1377	10	1.077	10	0.011	2.154	93	0.309677	average
6	20001	20500	20250	94	1112.28	18.6874	10	0.659	10	0.008	1.318	94	0.319711	average
6	20501	21000	20750	87	1286.11	21.6081	11	0.903	11	0.01	1.806	87	0.329668	average
6	21001	21500	21250	76	1333.75	22.4084	9	0.52	9	0.005	1.04	76	0.382992	average
6	21501	22000	21750	88	1753.27	29.4569	8	0.865	8	0.009	1.73	88	0.367974	average
6	22001	22500	22250	49	1976.92	33.2144	3	0.579	3	0.006	1.158	49	0.245624	average
6	22501	23000	22750	78	1664.36	27.963	11	0.641	11	0.007	1.282	78	0.300381	average
6	23001	23500	23250	82	1011.28	16.9906	9	0.798	9	0.008	1.596	82	0.323658	average
6	23501	24000	23750	94	914.532	15.3651	12	1.334	12	0.013	2.668	94	0.350111	average
6	24001	24500	24250	74	1314.81	22.0902	10	0.954	10	0.01	1.908	74	0.293528	average
6	24501	25000	24750	54	1392.26	23.3915	7	0.301	7	0.003	0.602	54	0.308378	average
6	25001	25500	25250	64	1334.69	22.4242	6	0.535	6	0.006	1.07	64	0.284981	average
6	25501	26000	25750	76	961.908	16.1611	4	0.941	4	0.009	1.882	76	0.365565	average
6	26001	26500	26250	89	1148.44	19.295	8	0.451	8	0.005	0.902	89	0.374724	average
6	26501	27000	26750	94	1218.62	20.4741	9	0.629	9	0.006	1.258	94	0.350915	average
6	27001	27500	27250	62	1339.95	22.5126	7	0.189	7	0.002	0.378	62	0.372547	average
6	27501	28000	27750	72	1202.62	20.2054	7	0.262	7	0.003	0.524	72	0.387305	average
6	28001	28500	28250	78	1234.53	20.7414	8	0.579	8	0.006	1.158	78	0.386678	average
6	28501	29000	28750	85	1120.69	18.8289	9	0.323	9	0.003	0.646	85	0.389951	average
6	29001	29500	29250	92	1069.53	17.9693	10	1.137	10	0.012	2.274	92	0.35695	average
6	29501	30000	29750	77	1121.56	18.8434	4	0.217	4	0.002	0.434	77	0.372478	average
6	30001	30500	30250	70	1141.77	19.183	12	0.42	12	0.004	0.84	70	0.377559	average
6	30501	31000	30750	91	1154.2	19.3918	9	0.674	9	0.007	1.348	91	0.401604	average
6	31001	31500	31250	64	1471.44	24.7217	8	0.259	8	0.003	0.518	64	0.370817	average
6	31501	32000	31750	60	1528.95	25.688	9	0.053	9	0.001	0.106	60	0.310304	average
6	32001	32500	32250	55	1528.02	25.6723	6	0.085	6	0.001	0.17	55	0.398538	average
[truncated: 2,839 more rows]

## Sheet: Figure3b
Figure 3b
life_stage	binned_froh	binned_survival
lamb	[1.8,2.0)	0.574074
lamb	[2.0,2.2)	0.46319
lamb	[2.2,2.4)	0.410952
lamb	[2.4,2.6)	0.388365
lamb	[2.6,2.8)	0.381295
lamb	[2.8,5.1]	0.294118
early_life	[1.8,2.0)	0.945455
early_life	[2.0,2.2)	0.874046
early_life	[2.2,2.4)	0.829268
early_life	[2.4,2.6)	0.810158
early_life	[2.6,2.8)	0.787736
early_life	[2.8,5.1]	0.776
mid_life	[1.8,2.0)	0.976744
mid_life	[2.0,2.2)	0.92987
mid_life	[2.2,2.4)	0.895857
mid_life	[2.4,2.6)	0.910448
mid_life	[2.6,2.8)	0.904382
mid_life	[2.8,5.1]	0.849315
late_life	[1.8,2.0)	0.8
late_life	[2.0,2.2)	0.78119
late_life	[2.2,2.4)	0.775132
late_life	[2.4,2.6)	0.776585
late_life	[2.6,2.8)	0.77933
late_life	[2.8,5.1]	0.736111
